# Supplementary material for: EPIKOL, a chromatin-focused CRISPR/Cas9-based screening platform, to identify cancer-specific epigenetic vulnerabilities
Source: Cell Death Dis. 2022 Aug 16;13(8):710. doi: 10.1038/s41419-022-05146-4 (PMC9381743; doi:10.1038/s41419-022-05146-4)
Supplement: Supplementary file 4 — Supplementary Table 1 [file 41419_2022_5146_MOESM4_ESM.xlsx]

## Sheet: EPIKOL content
Gene	Sequence Context	EPIKOL ID	sgRNA sequence	Source of gRNA
A1CF	atatcttgtggaaaggacgaaacaccgAACTTAATAATTATGAAATTgttttagagctagaaatagcaagttaa	epikol_v2_1	AACTTAATAATTATGAAATT	GeCKO
A1CF	atatcttgtggaaaggacgaaacaccgAAGTTGCTTGATTGCATTCTgttttagagctagaaatagcaagttaa	epikol_v2_2	AAGTTGCTTGATTGCATTCT	GeCKO
A1CF	atatcttgtggaaaggacgaaacaccgACAGGAAGAATTCAGTTATGgttttagagctagaaatagcaagttaa	epikol_v2_3	ACAGGAAGAATTCAGTTATG	Brunello
A1CF	atatcttgtggaaaggacgaaacaccgAGTTATGTTAGGTATACCCGgttttagagctagaaatagcaagttaa	epikol_v2_4	AGTTATGTTAGGTATACCCG	Brunello
A1CF	atatcttgtggaaaggacgaaacaccgCCAAGCTATATCCTGTGCGCgttttagagctagaaatagcaagttaa	epikol_v2_5	CCAAGCTATATCCTGTGCGC	GeCKO
A1CF	atatcttgtggaaaggacgaaacaccgCGCGCACTGGTCCAGCGCACgttttagagctagaaatagcaagttaa	epikol_v2_6	CGCGCACTGGTCCAGCGCAC	GeCKO
A1CF	atatcttgtggaaaggacgaaacaccgCTTCATTTCCCAGCCACCAAgttttagagctagaaatagcaagttaa	epikol_v2_7	CTTCATTTCCCAGCCACCAA	Brunello
A1CF	atatcttgtggaaaggacgaaacaccgGAATTCAACAATATCAAACCgttttagagctagaaatagcaagttaa	epikol_v2_8	GAATTCAACAATATCAAACC	Brunello
A1CF	atatcttgtggaaaggacgaaacaccgGGGATGCTGCACCCCCTGAAgttttagagctagaaatagcaagttaa	epikol_v2_9	GGGATGCTGCACCCCCTGAA	GeCKO
A1CF	atatcttgtggaaaggacgaaacaccgGGTGCAGCATCCCAACCAGGgttttagagctagaaatagcaagttaa	epikol_v2_10	GGTGCAGCATCCCAACCAGG	GeCKO
ABCB1	atatcttgtggaaaggacgaaacaccgATCTGGAGGAAGACATGACCgttttagagctagaaatagcaagttaa	epikol_v2_11	ATCTGGAGGAAGACATGACC	GeCKO
ABCB1	atatcttgtggaaaggacgaaacaccgATTGACAGCTATTCGAAGAGgttttagagctagaaatagcaagttaa	epikol_v2_12	ATTGACAGCTATTCGAAGAG	Brunello
ABCB1	atatcttgtggaaaggacgaaacaccgCCAAACACCAGCATCATGAGgttttagagctagaaatagcaagttaa	epikol_v2_13	CCAAACACCAGCATCATGAG	GeCKO
ABCB1	atatcttgtggaaaggacgaaacaccgCTAGGTGATATCAATGATACgttttagagctagaaatagcaagttaa	epikol_v2_14	CTAGGTGATATCAATGATAC	GeCKO
ABCB1	atatcttgtggaaaggacgaaacaccgCTGGAGAGATCCTCACCAAGgttttagagctagaaatagcaagttaa	epikol_v2_15	CTGGAGAGATCCTCACCAAG	Brunello
ABCB1	atatcttgtggaaaggacgaaacaccgGAAGCTAACCCTTGTGATTTgttttagagctagaaatagcaagttaa	epikol_v2_16	GAAGCTAACCCTTGTGATTT	GeCKO
ABCB1	atatcttgtggaaaggacgaaacaccgTAGGTGATATCAATGATACAgttttagagctagaaatagcaagttaa	epikol_v2_17	TAGGTGATATCAATGATACA	Brunello
ABCB1	atatcttgtggaaaggacgaaacaccgTGGACTTCCTCTCATGATGCgttttagagctagaaatagcaagttaa	epikol_v2_18	TGGACTTCCTCTCATGATGC	GeCKO
ABCB1	atatcttgtggaaaggacgaaacaccgTTGGACTGTCAGCTGCTGTCgttttagagctagaaatagcaagttaa	epikol_v2_19	TTGGACTGTCAGCTGCTGTC	GeCKO
ABCB1	atatcttgtggaaaggacgaaacaccgTTTATAGTAGGATTTACACGgttttagagctagaaatagcaagttaa	epikol_v2_20	TTTATAGTAGGATTTACACG	Brunello
ABCC1	atatcttgtggaaaggacgaaacaccgAAAATGTGATTGGCCCCAAGgttttagagctagaaatagcaagttaa	epikol_v2_21	AAAATGTGATTGGCCCCAAG	Brunello
ABCC1	atatcttgtggaaaggacgaaacaccgAACCTGACAGCATCGAGCGAgttttagagctagaaatagcaagttaa	epikol_v2_22	AACCTGACAGCATCGAGCGA	Brunello
ABCC1	atatcttgtggaaaggacgaaacaccgAGTACACGGAAAGCTTGACCgttttagagctagaaatagcaagttaa	epikol_v2_23	AGTACACGGAAAGCTTGACC	Brunello
ABCC1	atatcttgtggaaaggacgaaacaccgCAAGTTCGTGAATGACACGAgttttagagctagaaatagcaagttaa	epikol_v2_24	CAAGTTCGTGAATGACACGA	GeCKO
ABCC1	atatcttgtggaaaggacgaaacaccgCCAGCCGAAAGAGAGTTCCAgttttagagctagaaatagcaagttaa	epikol_v2_25	CCAGCCGAAAGAGAGTTCCA	GeCKO
ABCC1	atatcttgtggaaaggacgaaacaccgCCGATGGCTCCGACCCGCTCgttttagagctagaaatagcaagttaa	epikol_v2_26	CCGATGGCTCCGACCCGCTC	GeCKO
ABCC1	atatcttgtggaaaggacgaaacaccgCGGAAAACATCATCAGGTCGgttttagagctagaaatagcaagttaa	epikol_v2_27	CGGAAAACATCATCAGGTCG	GeCKO
ABCC1	atatcttgtggaaaggacgaaacaccgGCGCCACCGGCATGGCGCTCgttttagagctagaaatagcaagttaa	epikol_v2_28	GCGCCACCGGCATGGCGCTC	GeCKO
ABCC1	atatcttgtggaaaggacgaaacaccgTAGAAGTAGCCCTGCCAGTCgttttagagctagaaatagcaagttaa	epikol_v2_29	TAGAAGTAGCCCTGCCAGTC	GeCKO
ABCC1	atatcttgtggaaaggacgaaacaccgTCTGCTTCGTCAGTGGCATGgttttagagctagaaatagcaagttaa	epikol_v2_30	TCTGCTTCGTCAGTGGCATG	Brunello
ABCG2	atatcttgtggaaaggacgaaacaccgAAAAAACGAACGGATTAACAgttttagagctagaaatagcaagttaa	epikol_v2_31	AAAAAACGAACGGATTAACA	Brunello
ABCG2	atatcttgtggaaaggacgaaacaccgACATCTCCAGATAATCCACTgttttagagctagaaatagcaagttaa	epikol_v2_32	ACATCTCCAGATAATCCACT	GeCKO
ABCG2	atatcttgtggaaaggacgaaacaccgAGCTGTCGCGGGGAAGCCATgttttagagctagaaatagcaagttaa	epikol_v2_33	AGCTGTCGCGGGGAAGCCAT	GeCKO
ABCG2	atatcttgtggaaaggacgaaacaccgCGAAGATTTGCCTCCACCTGgttttagagctagaaatagcaagttaa	epikol_v2_34	CGAAGATTTGCCTCCACCTG	GeCKO
ABCG2	atatcttgtggaaaggacgaaacaccgGAATTACATCAACTTTCCGGgttttagagctagaaatagcaagttaa	epikol_v2_35	GAATTACATCAACTTTCCGG	Brunello
ABCG2	atatcttgtggaaaggacgaaacaccgGACAGCTTCCAATGACCTGAgttttagagctagaaatagcaagttaa	epikol_v2_36	GACAGCTTCCAATGACCTGA	GeCKO
ABCG2	atatcttgtggaaaggacgaaacaccgGGAAGGCTCTATGATCTCTGgttttagagctagaaatagcaagttaa	epikol_v2_37	GGAAGGCTCTATGATCTCTG	Brunello
ABCG2	atatcttgtggaaaggacgaaacaccgTAACTTAGGATGTCTAAGCAgttttagagctagaaatagcaagttaa	epikol_v2_38	TAACTTAGGATGTCTAAGCA	Brunello
ABCG2	atatcttgtggaaaggacgaaacaccgTACAGTGGGATCATGAAACCgttttagagctagaaatagcaagttaa	epikol_v2_39	TACAGTGGGATCATGAAACC	GeCKO
ABCG2	atatcttgtggaaaggacgaaacaccgTATTAGATGTCTTAGCTGCAgttttagagctagaaatagcaagttaa	epikol_v2_40	TATTAGATGTCTTAGCTGCA	GeCKO
ACTB	atatcttgtggaaaggacgaaacaccgAAGAGCTACGAGCTGCCTGAgttttagagctagaaatagcaagttaa	epikol_v2_41	AAGAGCTACGAGCTGCCTGA	Brunello
ACTB	atatcttgtggaaaggacgaaacaccgAGCCATGTACGTTGCTATCCgttttagagctagaaatagcaagttaa	epikol_v2_42	AGCCATGTACGTTGCTATCC	GeCKO
ACTB	atatcttgtggaaaggacgaaacaccgCAACCGCGAGAAGATGACCCgttttagagctagaaatagcaagttaa	epikol_v2_43	CAACCGCGAGAAGATGACCC	GeCKO
ACTB	atatcttgtggaaaggacgaaacaccgCACAGGACTCCATGCCTGAGgttttagagctagaaatagcaagttaa	epikol_v2_44	CACAGGACTCCATGCCTGAG	Custom Design
ACTB	atatcttgtggaaaggacgaaacaccgCACCTTGATCTTCATTGTGCgttttagagctagaaatagcaagttaa	epikol_v2_45	CACCTTGATCTTCATTGTGC	GeCKO
ACTB	atatcttgtggaaaggacgaaacaccgCGTACAGGGATAGCACAGCCgttttagagctagaaatagcaagttaa	epikol_v2_46	CGTACAGGGATAGCACAGCC	GeCKO and Brunello
ACTB	atatcttgtggaaaggacgaaacaccgCTCTCAGGCATGGAGTCCTGgttttagagctagaaatagcaagttaa	epikol_v2_47	CTCTCAGGCATGGAGTCCTG	GeCKO
ACTB	atatcttgtggaaaggacgaaacaccgGGATTCCTATGTGGGCGACGgttttagagctagaaatagcaagttaa	epikol_v2_48	GGATTCCTATGTGGGCGACG	Brunello
ACTB	atatcttgtggaaaggacgaaacaccgTCACCTGGGTCATCTTCTCGgttttagagctagaaatagcaagttaa	epikol_v2_49	TCACCTGGGTCATCTTCTCG	Brunello
ACTB	atatcttgtggaaaggacgaaacaccgTCCTTCCCAGGGCGTGATGGgttttagagctagaaatagcaagttaa	epikol_v2_50	TCCTTCCCAGGGCGTGATGG	GeCKO
ACTL6A	atatcttgtggaaaggacgaaacaccgACCACCATACCAATAGCTGTgttttagagctagaaatagcaagttaa	epikol_v2_51	ACCACCATACCAATAGCTGT	Brunello
ACTL6A	atatcttgtggaaaggacgaaacaccgACTGCAATTCCAGTCCACGAgttttagagctagaaatagcaagttaa	epikol_v2_52	ACTGCAATTCCAGTCCACGA	Brunello
ACTL6A	atatcttgtggaaaggacgaaacaccgAGAAGTTGCCTCAGGTTACGgttttagagctagaaatagcaagttaa	epikol_v2_53	AGAAGTTGCCTCAGGTTACG	Brunello
ACTL6A	atatcttgtggaaaggacgaaacaccgGTACCGAAGCTTGAAAATCCgttttagagctagaaatagcaagttaa	epikol_v2_54	GTACCGAAGCTTGAAAATCC	GeCKO
ACTL6A	atatcttgtggaaaggacgaaacaccgGTTGAAGGACATAGCCATCGgttttagagctagaaatagcaagttaa	epikol_v2_55	GTTGAAGGACATAGCCATCG	GeCKO
ACTL6A	atatcttgtggaaaggacgaaacaccgTCGTTCTACTGGGCTGATTTgttttagagctagaaatagcaagttaa	epikol_v2_56	TCGTTCTACTGGGCTGATTT	GeCKO
ACTL6A	atatcttgtggaaaggacgaaacaccgTCTCAGGAAGCTGTTCGTGAgttttagagctagaaatagcaagttaa	epikol_v2_57	TCTCAGGAAGCTGTTCGTGA	GeCKO
ACTL6A	atatcttgtggaaaggacgaaacaccgTGCCAAGACCTCGTAACCTGgttttagagctagaaatagcaagttaa	epikol_v2_58	TGCCAAGACCTCGTAACCTG	GeCKO
ACTL6A	atatcttgtggaaaggacgaaacaccgTGTTCCGAGGGAGAATATGGgttttagagctagaaatagcaagttaa	epikol_v2_59	TGTTCCGAGGGAGAATATGG	Brunello
ACTL6A	atatcttgtggaaaggacgaaacaccgTTACTCACAGTGTGTTATCCgttttagagctagaaatagcaagttaa	epikol_v2_60	TTACTCACAGTGTGTTATCC	GeCKO
ACTL6B	atatcttgtggaaaggacgaaacaccgACTATGAGCGGGGGCGTCTAgttttagagctagaaatagcaagttaa	epikol_v2_61	ACTATGAGCGGGGGCGTCTA	GeCKO
ACTL6B	atatcttgtggaaaggacgaaacaccgAGTGGAACACACGGGCCAAGgttttagagctagaaatagcaagttaa	epikol_v2_62	AGTGGAACACACGGGCCAAG	Brunello
ACTL6B	atatcttgtggaaaggacgaaacaccgATGACCTCCGCTCCATCCCGgttttagagctagaaatagcaagttaa	epikol_v2_63	ATGACCTCCGCTCCATCCCG	GeCKO
ACTL6B	atatcttgtggaaaggacgaaacaccgATGCCAGCTTTGCAAACGGGgttttagagctagaaatagcaagttaa	epikol_v2_64	ATGCCAGCTTTGCAAACGGG	Brunello
ACTL6B	atatcttgtggaaaggacgaaacaccgCACTCACTGTTCATCGTAGGgttttagagctagaaatagcaagttaa	epikol_v2_65	CACTCACTGTTCATCGTAGG	Brunello
ACTL6B	atatcttgtggaaaggacgaaacaccgGCAGGGCATTGGTGTCGATGgttttagagctagaaatagcaagttaa	epikol_v2_66	GCAGGGCATTGGTGTCGATG	GeCKO
ACTL6B	atatcttgtggaaaggacgaaacaccgGGCTCCTTCTCAGTCCGCGCgttttagagctagaaatagcaagttaa	epikol_v2_67	GGCTCCTTCTCAGTCCGCGC	GeCKO
ACTL6B	atatcttgtggaaaggacgaaacaccgGTCATGTCGCCCCTCAAGAAgttttagagctagaaatagcaagttaa	epikol_v2_68	GTCATGTCGCCCCTCAAGAA	GeCKO
ACTL6B	atatcttgtggaaaggacgaaacaccgTCCCCGCACAGATGAGGTGGgttttagagctagaaatagcaagttaa	epikol_v2_69	TCCCCGCACAGATGAGGTGG	GeCKO
ACTL6B	atatcttgtggaaaggacgaaacaccgTTGGCTGCGATCATGTAAGGgttttagagctagaaatagcaagttaa	epikol_v2_70	TTGGCTGCGATCATGTAAGG	Brunello
ACTR3B	atatcttgtggaaaggacgaaacaccgAGCGCCGCGCGTCCCGAGCAgttttagagctagaaatagcaagttaa	epikol_v2_71	AGCGCCGCGCGTCCCGAGCA	Custom Design
ACTR3B	atatcttgtggaaaggacgaaacaccgAGGCTCCCTGCCTCCCTGCGgttttagagctagaaatagcaagttaa	epikol_v2_72	AGGCTCCCTGCCTCCCTGCG	GeCKO
ACTR3B	atatcttgtggaaaggacgaaacaccgAGGTAGTTGACCAAGCTCAAgttttagagctagaaatagcaagttaa	epikol_v2_73	AGGTAGTTGACCAAGCTCAA	Brunello
ACTR3B	atatcttgtggaaaggacgaaacaccgCTCCAGTGGCCGATACGACAgttttagagctagaaatagcaagttaa	epikol_v2_74	CTCCAGTGGCCGATACGACA	GeCKO
ACTR3B	atatcttgtggaaaggacgaaacaccgGGTGCCACAGTCCACCACGCgttttagagctagaaatagcaagttaa	epikol_v2_75	GGTGCCACAGTCCACCACGC	GeCKO
ACTR3B	atatcttgtggaaaggacgaaacaccgTACTCACCATTAAAAAATAAgttttagagctagaaatagcaagttaa	epikol_v2_76	TACTCACCATTAAAAAATAA	GeCKO
ACTR3B	atatcttgtggaaaggacgaaacaccgTACTGTTTGATCCACTTCCGgttttagagctagaaatagcaagttaa	epikol_v2_77	TACTGTTTGATCCACTTCCG	Brunello
ACTR3B	atatcttgtggaaaggacgaaacaccgTGAACTGCAATGTAGAGTCCgttttagagctagaaatagcaagttaa	epikol_v2_78	TGAACTGCAATGTAGAGTCC	GeCKO
ACTR3B	atatcttgtggaaaggacgaaacaccgTGGGTGAACGTACGTTAACGgttttagagctagaaatagcaagttaa	epikol_v2_79	TGGGTGAACGTACGTTAACG	Brunello
ACTR3B	atatcttgtggaaaggacgaaacaccgTTTGAATCATTTAACGTACCgttttagagctagaaatagcaagttaa	epikol_v2_80	TTTGAATCATTTAACGTACC	GeCKO and Brunello
ACTR5	atatcttgtggaaaggacgaaacaccgAACTGCAAGCGCATCAATCTgttttagagctagaaatagcaagttaa	epikol_v2_81	AACTGCAAGCGCATCAATCT	GeCKO
ACTR5	atatcttgtggaaaggacgaaacaccgCCAAAGAACTCGATGTGCAGgttttagagctagaaatagcaagttaa	epikol_v2_82	CCAAAGAACTCGATGTGCAG	GeCKO
ACTR5	atatcttgtggaaaggacgaaacaccgCCACTGCACATCGAGTTCTTgttttagagctagaaatagcaagttaa	epikol_v2_83	CCACTGCACATCGAGTTCTT	GeCKO
ACTR5	atatcttgtggaaaggacgaaacaccgCGGGACACGCCCAGCCAGCGgttttagagctagaaatagcaagttaa	epikol_v2_84	CGGGACACGCCCAGCCAGCG	Brunello
ACTR5	atatcttgtggaaaggacgaaacaccgGGGTCGTTCCAAGTCCGCGCgttttagagctagaaatagcaagttaa	epikol_v2_85	GGGTCGTTCCAAGTCCGCGC	Custom Design
ACTR5	atatcttgtggaaaggacgaaacaccgTCATTTGCCGTGAATACAGTgttttagagctagaaatagcaagttaa	epikol_v2_86	TCATTTGCCGTGAATACAGT	Brunello
ACTR5	atatcttgtggaaaggacgaaacaccgTGAGCACAGCTACATCGCTGgttttagagctagaaatagcaagttaa	epikol_v2_87	TGAGCACAGCTACATCGCTG	GeCKO and Brunello
ACTR5	atatcttgtggaaaggacgaaacaccgTGGGTAAAACATGCGTACACgttttagagctagaaatagcaagttaa	epikol_v2_88	TGGGTAAAACATGCGTACAC	Brunello
ACTR5	atatcttgtggaaaggacgaaacaccgTGTCTACCACATCCACCTCGgttttagagctagaaatagcaagttaa	epikol_v2_89	TGTCTACCACATCCACCTCG	GeCKO
ACTR5	atatcttgtggaaaggacgaaacaccgTTACCTGCACATATAGCAGTgttttagagctagaaatagcaagttaa	epikol_v2_90	TTACCTGCACATATAGCAGT	GeCKO
ACTR6	atatcttgtggaaaggacgaaacaccgACTCTTAACCAATCATCTAAgttttagagctagaaatagcaagttaa	epikol_v2_91	ACTCTTAACCAATCATCTAA	GeCKO
ACTR6	atatcttgtggaaaggacgaaacaccgAGATGTATGCTATGTGTCTCgttttagagctagaaatagcaagttaa	epikol_v2_92	AGATGTATGCTATGTGTCTC	GeCKO and Brunello
ACTR6	atatcttgtggaaaggacgaaacaccgATAATTCGGAAGGATTATCTgttttagagctagaaatagcaagttaa	epikol_v2_93	ATAATTCGGAAGGATTATCT	Brunello
ACTR6	atatcttgtggaaaggacgaaacaccgCTCCCCTTGCAGGATAAATGgttttagagctagaaatagcaagttaa	epikol_v2_94	CTCCCCTTGCAGGATAAATG	Brunello
ACTR6	atatcttgtggaaaggacgaaacaccgGCCTACGGTTATGAATGCTTgttttagagctagaaatagcaagttaa	epikol_v2_95	GCCTACGGTTATGAATGCTT	Custom Design
ACTR6	atatcttgtggaaaggacgaaacaccgGGAGCTTACAACGCCAAAATgttttagagctagaaatagcaagttaa	epikol_v2_96	GGAGCTTACAACGCCAAAAT	GeCKO
ACTR6	atatcttgtggaaaggacgaaacaccgGGATGTAAAAGAGTCCAGAAgttttagagctagaaatagcaagttaa	epikol_v2_97	GGATGTAAAAGAGTCCAGAA	Brunello
ACTR6	atatcttgtggaaaggacgaaacaccgTCCCCTTGCAGGATAAATGTgttttagagctagaaatagcaagttaa	epikol_v2_98	TCCCCTTGCAGGATAAATGT	GeCKO
ACTR6	atatcttgtggaaaggacgaaacaccgTGAGATGACGACCTTAGTGCgttttagagctagaaatagcaagttaa	epikol_v2_99	TGAGATGACGACCTTAGTGC	GeCKO
ACTR6	atatcttgtggaaaggacgaaacaccgTGTTAGGCAGCTACATGTTAgttttagagctagaaatagcaagttaa	epikol_v2_100	TGTTAGGCAGCTACATGTTA	GeCKO
ACTR8	atatcttgtggaaaggacgaaacaccgAAATGGTGGATCAAGCAATAgttttagagctagaaatagcaagttaa	epikol_v2_101	AAATGGTGGATCAAGCAATA	GeCKO
ACTR8	atatcttgtggaaaggacgaaacaccgAGCCAACTGTCCTTGTATAGgttttagagctagaaatagcaagttaa	epikol_v2_102	AGCCAACTGTCCTTGTATAG	Brunello
ACTR8	atatcttgtggaaaggacgaaacaccgCAACGATTCCAAAAGTTGCGgttttagagctagaaatagcaagttaa	epikol_v2_103	CAACGATTCCAAAAGTTGCG	Brunello
ACTR8	atatcttgtggaaaggacgaaacaccgCACGTGTATTGTAGACGTTGgttttagagctagaaatagcaagttaa	epikol_v2_104	CACGTGTATTGTAGACGTTG	Brunello
ACTR8	atatcttgtggaaaggacgaaacaccgCATCACCCTGAGTATTTAGTgttttagagctagaaatagcaagttaa	epikol_v2_105	CATCACCCTGAGTATTTAGT	GeCKO
ACTR8	atatcttgtggaaaggacgaaacaccgCGAACCTGTTCAGGGGACACgttttagagctagaaatagcaagttaa	epikol_v2_106	CGAACCTGTTCAGGGGACAC	GeCKO
ACTR8	atatcttgtggaaaggacgaaacaccgCGCACCTCTTGCAGCGACTCgttttagagctagaaatagcaagttaa	epikol_v2_107	CGCACCTCTTGCAGCGACTC	GeCKO
ACTR8	atatcttgtggaaaggacgaaacaccgCTTCTCCTACTAAATACTCAgttttagagctagaaatagcaagttaa	epikol_v2_108	CTTCTCCTACTAAATACTCA	Brunello
ACTR8	atatcttgtggaaaggacgaaacaccgGCGGCCCATCGTGCCCGCGCgttttagagctagaaatagcaagttaa	epikol_v2_109	GCGGCCCATCGTGCCCGCGC	GeCKO
ACTR8	atatcttgtggaaaggacgaaacaccgTCTTCTCCTACTAAATACTCgttttagagctagaaatagcaagttaa	epikol_v2_110	TCTTCTCCTACTAAATACTC	GeCKO
ADNP	atatcttgtggaaaggacgaaacaccgAAACTGCCAAGATTGTTGACgttttagagctagaaatagcaagttaa	epikol_v2_111	AAACTGCCAAGATTGTTGAC	GeCKO
ADNP	atatcttgtggaaaggacgaaacaccgATCGAAGACCATGAACGTATgttttagagctagaaatagcaagttaa	epikol_v2_112	ATCGAAGACCATGAACGTAT	GeCKO
ADNP	atatcttgtggaaaggacgaaacaccgCAACTTCCTGTCAACAATCTgttttagagctagaaatagcaagttaa	epikol_v2_113	CAACTTCCTGTCAACAATCT	GeCKO
ADNP	atatcttgtggaaaggacgaaacaccgCCCATCACTTACGAAAAACCgttttagagctagaaatagcaagttaa	epikol_v2_114	CCCATCACTTACGAAAAACC	GeCKO
ADNP	atatcttgtggaaaggacgaaacaccgGTTGGTCAGTCAATGAGACTgttttagagctagaaatagcaagttaa	epikol_v2_115	GTTGGTCAGTCAATGAGACT	Brunello
ADNP	atatcttgtggaaaggacgaaacaccgTCAGATTGTATGTAGTTACCgttttagagctagaaatagcaagttaa	epikol_v2_116	TCAGATTGTATGTAGTTACC	Brunello
ADNP	atatcttgtggaaaggacgaaacaccgTGCTCGTAAGTGCGCTTCACgttttagagctagaaatagcaagttaa	epikol_v2_117	TGCTCGTAAGTGCGCTTCAC	GeCKO
ADNP	atatcttgtggaaaggacgaaacaccgTGGAGACTGATTAAGCCGAGgttttagagctagaaatagcaagttaa	epikol_v2_118	TGGAGACTGATTAAGCCGAG	Brunello
ADNP	atatcttgtggaaaggacgaaacaccgTTGCACATCACTTACGAGAGgttttagagctagaaatagcaagttaa	epikol_v2_119	TTGCACATCACTTACGAGAG	Brunello
ADNP	atatcttgtggaaaggacgaaacaccgTTTATTTGAAAAACACTACAgttttagagctagaaatagcaagttaa	epikol_v2_120	TTTATTTGAAAAACACTACA	GeCKO
AEBP2	atatcttgtggaaaggacgaaacaccgAACTTTCTATATGAGCTGAGgttttagagctagaaatagcaagttaa	epikol_v2_121	AACTTTCTATATGAGCTGAG	GeCKO
AEBP2	atatcttgtggaaaggacgaaacaccgCTCCATCTACCAGTCAAAGTgttttagagctagaaatagcaagttaa	epikol_v2_122	CTCCATCTACCAGTCAAAGT	Brunello
AEBP2	atatcttgtggaaaggacgaaacaccgGAAGAATCTCCTTCTAAAGCgttttagagctagaaatagcaagttaa	epikol_v2_123	GAAGAATCTCCTTCTAAAGC	GeCKO
AEBP2	atatcttgtggaaaggacgaaacaccgGAGGAGCCCAAGGGACCGCGgttttagagctagaaatagcaagttaa	epikol_v2_124	GAGGAGCCCAAGGGACCGCG	Brunello
AEBP2	atatcttgtggaaaggacgaaacaccgGCGGCGCTGCTGCTGAACGGgttttagagctagaaatagcaagttaa	epikol_v2_125	GCGGCGCTGCTGCTGAACGG	Brunello
AEBP2	atatcttgtggaaaggacgaaacaccgGCTAAGAGAAAAGAAGATTCgttttagagctagaaatagcaagttaa	epikol_v2_126	GCTAAGAGAAAAGAAGATTC	GeCKO
AEBP2	atatcttgtggaaaggacgaaacaccgGTAGACAGCACAATTTCCAGgttttagagctagaaatagcaagttaa	epikol_v2_127	GTAGACAGCACAATTTCCAG	Brunello
AEBP2	atatcttgtggaaaggacgaaacaccgGTTCTGCTGACTGAAGTGTGgttttagagctagaaatagcaagttaa	epikol_v2_128	GTTCTGCTGACTGAAGTGTG	GeCKO
AEBP2	atatcttgtggaaaggacgaaacaccgTGTGCATCGAAGAAATCATGgttttagagctagaaatagcaagttaa	epikol_v2_129	TGTGCATCGAAGAAATCATG	GeCKO
AEBP2	atatcttgtggaaaggacgaaacaccgTTTCTTCGATGCACAAACACgttttagagctagaaatagcaagttaa	epikol_v2_130	TTTCTTCGATGCACAAACAC	GeCKO
AICDA	atatcttgtggaaaggacgaaacaccgACCGCAAGGCTGAGCCCGAGgttttagagctagaaatagcaagttaa	epikol_v2_131	ACCGCAAGGCTGAGCCCGAG	Brunello
AICDA	atatcttgtggaaaggacgaaacaccgACGAGACGCATTTCGTACTTgttttagagctagaaatagcaagttaa	epikol_v2_132	ACGAGACGCATTTCGTACTT	GeCKO
AICDA	atatcttgtggaaaggacgaaacaccgCGCGCGCCTCTACTTCTGTGgttttagagctagaaatagcaagttaa	epikol_v2_133	CGCGCGCCTCTACTTCTGTG	GeCKO
AICDA	atatcttgtggaaaggacgaaacaccgCTCACAGAAGTAGAGGCGCGgttttagagctagaaatagcaagttaa	epikol_v2_134	CTCACAGAAGTAGAGGCGCG	Brunello
AICDA	atatcttgtggaaaggacgaaacaccgCTTTGGTTATCTTCGCAATAgttttagagctagaaatagcaagttaa	epikol_v2_135	CTTTGGTTATCTTCGCAATA	GeCKO
AICDA	atatcttgtggaaaggacgaaacaccgGCCGCTGCTACCGCGTCACCgttttagagctagaaatagcaagttaa	epikol_v2_136	GCCGCTGCTACCGCGTCACC	GeCKO
AICDA	atatcttgtggaaaggacgaaacaccgGCCTCTTCACTACGTAGCACgttttagagctagaaatagcaagttaa	epikol_v2_137	GCCTCTTCACTACGTAGCAC	GeCKO
AICDA	atatcttgtggaaaggacgaaacaccgGTAAGTCATCAACCTCATACgttttagagctagaaatagcaagttaa	epikol_v2_138	GTAAGTCATCAACCTCATAC	GeCKO
AICDA	atatcttgtggaaaggacgaaacaccgTCTCCAGAACGGCTGCCACGgttttagagctagaaatagcaagttaa	epikol_v2_139	TCTCCAGAACGGCTGCCACG	Brunello
AICDA	atatcttgtggaaaggacgaaacaccgTGTCGGGCACAGTCGTAGCAgttttagagctagaaatagcaagttaa	epikol_v2_140	TGTCGGGCACAGTCGTAGCA	Brunello
AIRE	atatcttgtggaaaggacgaaacaccgACAACCTGGAGCGCTATGGCgttttagagctagaaatagcaagttaa	epikol_v2_141	ACAACCTGGAGCGCTATGGC	GeCKO
AIRE	atatcttgtggaaaggacgaaacaccgAGCGCCGCGTCCGTCGCCATgttttagagctagaaatagcaagttaa	epikol_v2_142	AGCGCCGCGTCCGTCGCCAT	Custom Design
AIRE	atatcttgtggaaaggacgaaacaccgAGTTCGAAGACTCCGGCAGTgttttagagctagaaatagcaagttaa	epikol_v2_143	AGTTCGAAGACTCCGGCAGT	Brunello
AIRE	atatcttgtggaaaggacgaaacaccgCCACCCCATGGCGACGGACGgttttagagctagaaatagcaagttaa	epikol_v2_144	CCACCCCATGGCGACGGACG	Custom Design
AIRE	atatcttgtggaaaggacgaaacaccgCCCCGCTCACCGTTCCCGAGgttttagagctagaaatagcaagttaa	epikol_v2_145	CCCCGCTCACCGTTCCCGAG	GeCKO and Brunello
AIRE	atatcttgtggaaaggacgaaacaccgCGCGCTGGCTGACCACGACGgttttagagctagaaatagcaagttaa	epikol_v2_146	CGCGCTGGCTGACCACGACG	Brunello
AIRE	atatcttgtggaaaggacgaaacaccgCGGGACGTCCCCGGAGGACAgttttagagctagaaatagcaagttaa	epikol_v2_147	CGGGACGTCCCCGGAGGACA	GeCKO
AIRE	atatcttgtggaaaggacgaaacaccgGAAGCCCCCGGCCGTCCCCAgttttagagctagaaatagcaagttaa	epikol_v2_148	GAAGCCCCCGGCCGTCCCCA	GeCKO
AIRE	atatcttgtggaaaggacgaaacaccgGCAGCCGGCCATAGCGCTCCgttttagagctagaaatagcaagttaa	epikol_v2_149	GCAGCCGGCCATAGCGCTCC	GeCKO
AIRE	atatcttgtggaaaggacgaaacaccgGTGGCGGTACCAAAGCCTTGgttttagagctagaaatagcaagttaa	epikol_v2_150	GTGGCGGTACCAAAGCCTTG	GeCKO and Brunello
ALKBH1	atatcttgtggaaaggacgaaacaccgACCCTTGCCACGGGCTGCGTgttttagagctagaaatagcaagttaa	epikol_v2_151	ACCCTTGCCACGGGCTGCGT	GeCKO
ALKBH1	atatcttgtggaaaggacgaaacaccgACTGTTTCACCCAGTGCCACgttttagagctagaaatagcaagttaa	epikol_v2_152	ACTGTTTCACCCAGTGCCAC	GeCKO
ALKBH1	atatcttgtggaaaggacgaaacaccgAGAAGTCGATGACCCCTTCCgttttagagctagaaatagcaagttaa	epikol_v2_153	AGAAGTCGATGACCCCTTCC	GeCKO
ALKBH1	atatcttgtggaaaggacgaaacaccgAGGATAGCCTTTGAGTCCATgttttagagctagaaatagcaagttaa	epikol_v2_154	AGGATAGCCTTTGAGTCCAT	GeCKO
ALKBH1	atatcttgtggaaaggacgaaacaccgAGTTTCTCCAGTAAACTTCGgttttagagctagaaatagcaagttaa	epikol_v2_155	AGTTTCTCCAGTAAACTTCG	Brunello
ALKBH1	atatcttgtggaaaggacgaaacaccgCTAGCTCAGATCTGTCTACGgttttagagctagaaatagcaagttaa	epikol_v2_156	CTAGCTCAGATCTGTCTACG	Brunello
ALKBH1	atatcttgtggaaaggacgaaacaccgCTATTTTGCAGGTCAACCCCgttttagagctagaaatagcaagttaa	epikol_v2_157	CTATTTTGCAGGTCAACCCC	Custom Design
ALKBH1	atatcttgtggaaaggacgaaacaccgGAAACCTAATGTATGTAACCgttttagagctagaaatagcaagttaa	epikol_v2_158	GAAACCTAATGTATGTAACC	GeCKO and Brunello
ALKBH1	atatcttgtggaaaggacgaaacaccgGAAGCGGAAAAGTTTCCGAAgttttagagctagaaatagcaagttaa	epikol_v2_159	GAAGCGGAAAAGTTTCCGAA	Brunello
ALKBH1	atatcttgtggaaaggacgaaacaccgGTCAGCAAGTGGCAAGCCTAgttttagagctagaaatagcaagttaa	epikol_v2_160	GTCAGCAAGTGGCAAGCCTA	GeCKO
ANKRD32	atatcttgtggaaaggacgaaacaccgAAGCATATCATCCAGATGACgttttagagctagaaatagcaagttaa	epikol_v2_161	AAGCATATCATCCAGATGAC	GeCKO
ANKRD32	atatcttgtggaaaggacgaaacaccgACTATGAATTATATAGTCCTgttttagagctagaaatagcaagttaa	epikol_v2_162	ACTATGAATTATATAGTCCT	GeCKO
ANKRD32	atatcttgtggaaaggacgaaacaccgAGAGACCATGTATAGAACCCgttttagagctagaaatagcaagttaa	epikol_v2_163	AGAGACCATGTATAGAACCC	Brunello
ANKRD32	atatcttgtggaaaggacgaaacaccgAGCGAAGTGATTCTCTTATAgttttagagctagaaatagcaagttaa	epikol_v2_164	AGCGAAGTGATTCTCTTATA	GeCKO
ANKRD32	atatcttgtggaaaggacgaaacaccgAGGAAAGTGGATACTAACCAgttttagagctagaaatagcaagttaa	epikol_v2_165	AGGAAAGTGGATACTAACCA	GeCKO
ANKRD32	atatcttgtggaaaggacgaaacaccgCATGGCTATTAAGACAGATGgttttagagctagaaatagcaagttaa	epikol_v2_166	CATGGCTATTAAGACAGATG	Brunello
ANKRD32	atatcttgtggaaaggacgaaacaccgCCATCTTAAATCCTGTCATCgttttagagctagaaatagcaagttaa	epikol_v2_167	CCATCTTAAATCCTGTCATC	GeCKO
ANKRD32	atatcttgtggaaaggacgaaacaccgCGTGAAGAACTGAAACGCACgttttagagctagaaatagcaagttaa	epikol_v2_168	CGTGAAGAACTGAAACGCAC	GeCKO
ANKRD32	atatcttgtggaaaggacgaaacaccgGCATGAAGAACGCATACAGGgttttagagctagaaatagcaagttaa	epikol_v2_169	GCATGAAGAACGCATACAGG	Brunello
ANKRD32	atatcttgtggaaaggacgaaacaccgGCTTATCAGTTCTAACAAGGgttttagagctagaaatagcaagttaa	epikol_v2_170	GCTTATCAGTTCTAACAAGG	Brunello
ANP32A	atatcttgtggaaaggacgaaacaccgAAGCGATAACAGAGTCTCAGgttttagagctagaaatagcaagttaa	epikol_v2_171	AAGCGATAACAGAGTCTCAG	Brunello
ANP32A	atatcttgtggaaaggacgaaacaccgCCAAGACTTGACATCTCGGGgttttagagctagaaatagcaagttaa	epikol_v2_172	CCAAGACTTGACATCTCGGG	Custom Design
ANP32A	atatcttgtggaaaggacgaaacaccgCCGCAACTCACATATCTCGAgttttagagctagaaatagcaagttaa	epikol_v2_173	CCGCAACTCACATATCTCGA	Brunello
ANP32A	atatcttgtggaaaggacgaaacaccgCCGTCGAGATATGTGAGTTGgttttagagctagaaatagcaagttaa	epikol_v2_174	CCGTCGAGATATGTGAGTTG	GeCKO
ANP32A	atatcttgtggaaaggacgaaacaccgCCTCAGCACAATAGAGCCACgttttagagctagaaatagcaagttaa	epikol_v2_175	CCTCAGCACAATAGAGCCAC	GeCKO
ANP32A	atatcttgtggaaaggacgaaacaccgCTCACGCATCTAAATTTAAGgttttagagctagaaatagcaagttaa	epikol_v2_176	CTCACGCATCTAAATTTAAG	GeCKO
ANP32A	atatcttgtggaaaggacgaaacaccgGGGTCCGAATGACTTACCAGgttttagagctagaaatagcaagttaa	epikol_v2_177	GGGTCCGAATGACTTACCAG	Brunello
ANP32A	atatcttgtggaaaggacgaaacaccgTAGCCCTCAGCATCCGAGTCgttttagagctagaaatagcaagttaa	epikol_v2_178	TAGCCCTCAGCATCCGAGTC	GeCKO
ANP32A	atatcttgtggaaaggacgaaacaccgTCAGGTGAAAGAACTTGTCCgttttagagctagaaatagcaagttaa	epikol_v2_179	TCAGGTGAAAGAACTTGTCC	GeCKO
ANP32A	atatcttgtggaaaggacgaaacaccgTTCTTAAGTACAATCAACGTgttttagagctagaaatagcaagttaa	epikol_v2_180	TTCTTAAGTACAATCAACGT	GeCKO and Brunello
ANP32B	atatcttgtggaaaggacgaaacaccgAAGACAAGTTCTCGAACCTGgttttagagctagaaatagcaagttaa	epikol_v2_181	AAGACAAGTTCTCGAACCTG	Brunello
ANP32B	atatcttgtggaaaggacgaaacaccgACAGGTTCGAGAACTTGTCTgttttagagctagaaatagcaagttaa	epikol_v2_182	ACAGGTTCGAGAACTTGTCT	GeCKO
ANP32B	atatcttgtggaaaggacgaaacaccgAGCACCTGACTCAGATGCCGgttttagagctagaaatagcaagttaa	epikol_v2_183	AGCACCTGACTCAGATGCCG	Brunello
ANP32B	atatcttgtggaaaggacgaaacaccgAGCCTACATTTATTAAACTGgttttagagctagaaatagcaagttaa	epikol_v2_184	AGCCTACATTTATTAAACTG	Brunello
ANP32B	atatcttgtggaaaggacgaaacaccgCAAGCTGCCTAAATTGAAAAgttttagagctagaaatagcaagttaa	epikol_v2_185	CAAGCTGCCTAAATTGAAAA	GeCKO
ANP32B	atatcttgtggaaaggacgaaacaccgCATCTGAGTCAGGTGCTTCCgttttagagctagaaatagcaagttaa	epikol_v2_186	CATCTGAGTCAGGTGCTTCC	GeCKO
ANP32B	atatcttgtggaaaggacgaaacaccgCCATCCAAGTAGGTAAGCTGgttttagagctagaaatagcaagttaa	epikol_v2_187	CCATCCAAGTAGGTAAGCTG	Brunello
ANP32B	atatcttgtggaaaggacgaaacaccgGGACGACGATGAAGTCAGTGgttttagagctagaaatagcaagttaa	epikol_v2_188	GGACGACGATGAAGTCAGTG	GeCKO
ANP32B	atatcttgtggaaaggacgaaacaccgGTTACTTACCAAAGGTTCCAgttttagagctagaaatagcaagttaa	epikol_v2_189	GTTACTTACCAAAGGTTCCA	GeCKO
ANP32B	atatcttgtggaaaggacgaaacaccgTGGCTATGACCGAGAGGACCgttttagagctagaaatagcaagttaa	epikol_v2_190	TGGCTATGACCGAGAGGACC	GeCKO
ANP32E	atatcttgtggaaaggacgaaacaccgAATGAAGCTGGTCCACCGGAgttttagagctagaaatagcaagttaa	epikol_v2_191	AATGAAGCTGGTCCACCGGA	Custom Design
ANP32E	atatcttgtggaaaggacgaaacaccgAGTGATAATATAATTTCTGGgttttagagctagaaatagcaagttaa	epikol_v2_192	AGTGATAATATAATTTCTGG	Brunello
ANP32E	atatcttgtggaaaggacgaaacaccgATTTCTGAGTATGGCTAATGgttttagagctagaaatagcaagttaa	epikol_v2_193	ATTTCTGAGTATGGCTAATG	GeCKO
ANP32E	atatcttgtggaaaggacgaaacaccgCTTACCTACCTCAATCTGAGgttttagagctagaaatagcaagttaa	epikol_v2_194	CTTACCTACCTCAATCTGAG	GeCKO and Brunello
ANP32E	atatcttgtggaaaggacgaaacaccgCTTAGATGGATTTGATCAGGgttttagagctagaaatagcaagttaa	epikol_v2_195	CTTAGATGGATTTGATCAGG	Brunello
ANP32E	atatcttgtggaaaggacgaaacaccgGGAAAATGAAGCTGGTCCACgttttagagctagaaatagcaagttaa	epikol_v2_196	GGAAAATGAAGCTGGTCCAC	GeCKO
ANP32E	atatcttgtggaaaggacgaaacaccgTAATTGCCTGTGTGTCAATGgttttagagctagaaatagcaagttaa	epikol_v2_197	TAATTGCCTGTGTGTCAATG	Brunello
ANP32E	atatcttgtggaaaggacgaaacaccgTCAGGAGGATAATGAAGCGCgttttagagctagaaatagcaagttaa	epikol_v2_198	TCAGGAGGATAATGAAGCGC	GeCKO
ANP32E	atatcttgtggaaaggacgaaacaccgTCTCAGTACAGTAGAAGCTCgttttagagctagaaatagcaagttaa	epikol_v2_199	TCTCAGTACAGTAGAAGCTC	GeCKO
ANP32E	atatcttgtggaaaggacgaaacaccgTTGTGATCTCACAGTTAAACgttttagagctagaaatagcaagttaa	epikol_v2_200	TTGTGATCTCACAGTTAAAC	GeCKO
APBB1	atatcttgtggaaaggacgaaacaccgAGCTGGGCTACCTTATCCCAgttttagagctagaaatagcaagttaa	epikol_v2_201	AGCTGGGCTACCTTATCCCA	Brunello
APBB1	atatcttgtggaaaggacgaaacaccgATTGCGATTCTGGTCACGGTgttttagagctagaaatagcaagttaa	epikol_v2_202	ATTGCGATTCTGGTCACGGT	Brunello
APBB1	atatcttgtggaaaggacgaaacaccgCCCAGAGCCGTTGCCCCAAGgttttagagctagaaatagcaagttaa	epikol_v2_203	CCCAGAGCCGTTGCCCCAAG	GeCKO
APBB1	atatcttgtggaaaggacgaaacaccgCCCAGCGCCTAAGAATGAGTgttttagagctagaaatagcaagttaa	epikol_v2_204	CCCAGCGCCTAAGAATGAGT	GeCKO
APBB1	atatcttgtggaaaggacgaaacaccgCCCCCACGGAATACCAACCCgttttagagctagaaatagcaagttaa	epikol_v2_205	CCCCCACGGAATACCAACCC	GeCKO
APBB1	atatcttgtggaaaggacgaaacaccgCCTGGGTTGGTATTCCGTGGgttttagagctagaaatagcaagttaa	epikol_v2_206	CCTGGGTTGGTATTCCGTGG	Brunello
APBB1	atatcttgtggaaaggacgaaacaccgGAAGTTCCAAGTCTATTACCgttttagagctagaaatagcaagttaa	epikol_v2_207	GAAGTTCCAAGTCTATTACC	GeCKO
APBB1	atatcttgtggaaaggacgaaacaccgGCGTCGGGCGGGACAGTGGAgttttagagctagaaatagcaagttaa	epikol_v2_208	GCGTCGGGCGGGACAGTGGA	GeCKO
APBB1	atatcttgtggaaaggacgaaacaccgTGAGGGTCCAGGACACCTCAgttttagagctagaaatagcaagttaa	epikol_v2_209	TGAGGGTCCAGGACACCTCA	Brunello
APBB1	atatcttgtggaaaggacgaaacaccgTTTCCTGGCCATTATCCTGCgttttagagctagaaatagcaagttaa	epikol_v2_210	TTTCCTGGCCATTATCCTGC	GeCKO
APEX1	atatcttgtggaaaggacgaaacaccgAATTGACCTTCGCAACCCCAgttttagagctagaaatagcaagttaa	epikol_v2_211	AATTGACCTTCGCAACCCCA	GeCKO
APEX1	atatcttgtggaaaggacgaaacaccgACAGCATATGTACCTAATGCgttttagagctagaaatagcaagttaa	epikol_v2_212	ACAGCATATGTACCTAATGC	Brunello
APEX1	atatcttgtggaaaggacgaaacaccgATCGGGCCGGTGCAGATACGgttttagagctagaaatagcaagttaa	epikol_v2_213	ATCGGGCCGGTGCAGATACG	Custom Design
APEX1	atatcttgtggaaaggacgaaacaccgATGCCGTAAGAAACTTTGAGgttttagagctagaaatagcaagttaa	epikol_v2_214	ATGCCGTAAGAAACTTTGAG	GeCKO and Brunello
APEX1	atatcttgtggaaaggacgaaacaccgATGTGGATGGGCTTCGAGCCgttttagagctagaaatagcaagttaa	epikol_v2_215	ATGTGGATGGGCTTCGAGCC	GeCKO
APEX1	atatcttgtggaaaggacgaaacaccgCCAAGAGCAGATCTTGAGTGgttttagagctagaaatagcaagttaa	epikol_v2_216	CCAAGAGCAGATCTTGAGTG	Brunello
APEX1	atatcttgtggaaaggacgaaacaccgCTGGTCAGCTCCTTCGGACAgttttagagctagaaatagcaagttaa	epikol_v2_217	CTGGTCAGCTCCTTCGGACA	Brunello
APEX1	atatcttgtggaaaggacgaaacaccgGTAACGGGAATGCCGAAGCGgttttagagctagaaatagcaagttaa	epikol_v2_218	GTAACGGGAATGCCGAAGCG	GeCKO
APEX1	atatcttgtggaaaggacgaaacaccgTCAGCTCCTTCGGACAAGGAgttttagagctagaaatagcaagttaa	epikol_v2_219	TCAGCTCCTTCGGACAAGGA	GeCKO
APEX1	atatcttgtggaaaggacgaaacaccgTTCACGCCACAAGAGCGCCAgttttagagctagaaatagcaagttaa	epikol_v2_220	TTCACGCCACAAGAGCGCCA	GeCKO
APOBEC1	atatcttgtggaaaggacgaaacaccgATGGATCAACAAAATCGGCAgttttagagctagaaatagcaagttaa	epikol_v2_221	ATGGATCAACAAAATCGGCA	Brunello
APOBEC1	atatcttgtggaaaggacgaaacaccgCAAAAACACCACCAATCACGgttttagagctagaaatagcaagttaa	epikol_v2_222	CAAAAACACCACCAATCACG	Brunello
APOBEC1	atatcttgtggaaaggacgaaacaccgCCCCAGAGAACTTCGTAAAGgttttagagctagaaatagcaagttaa	epikol_v2_223	CCCCAGAGAACTTCGTAAAG	GeCKO
APOBEC1	atatcttgtggaaaggacgaaacaccgCGGAAGATCTGGCGAAGCTCgttttagagctagaaatagcaagttaa	epikol_v2_224	CGGAAGATCTGGCGAAGCTC	GeCKO
APOBEC1	atatcttgtggaaaggacgaaacaccgGAGTTTCTGAGTCGGCACCCgttttagagctagaaatagcaagttaa	epikol_v2_225	GAGTTTCTGAGTCGGCACCC	Brunello
APOBEC1	atatcttgtggaaaggacgaaacaccgGCGTACAACATCATCCACAGgttttagagctagaaatagcaagttaa	epikol_v2_226	GCGTACAACATCATCCACAG	GeCKO
APOBEC1	atatcttgtggaaaggacgaaacaccgGTATCAGCCCTGTAGCTAAAgttttagagctagaaatagcaagttaa	epikol_v2_227	GTATCAGCCCTGTAGCTAAA	GeCKO
APOBEC1	atatcttgtggaaaggacgaaacaccgGTGGCGGAATCGTTTGGTAAgttttagagctagaaatagcaagttaa	epikol_v2_228	GTGGCGGAATCGTTTGGTAA	GeCKO
APOBEC1	atatcttgtggaaaggacgaaacaccgTAGAAGACGTCAAACTCCCAgttttagagctagaaatagcaagttaa	epikol_v2_229	TAGAAGACGTCAAACTCCCA	Brunello
APOBEC1	atatcttgtggaaaggacgaaacaccgTGGTCAACAGGTCCTTCAACgttttagagctagaaatagcaagttaa	epikol_v2_230	TGGTCAACAGGTCCTTCAAC	GeCKO
APOBEC2	atatcttgtggaaaggacgaaacaccgACCAGGTGACATTGTACCGCgttttagagctagaaatagcaagttaa	epikol_v2_231	ACCAGGTGACATTGTACCGC	GeCKO
APOBEC2	atatcttgtggaaaggacgaaacaccgCCGCCCTTTGAGATTGTCACgttttagagctagaaatagcaagttaa	epikol_v2_232	CCGCCCTTTGAGATTGTCAC	GeCKO
APOBEC2	atatcttgtggaaaggacgaaacaccgCCTATACTACGAGGAGAAGTgttttagagctagaaatagcaagttaa	epikol_v2_233	CCTATACTACGAGGAGAAGT	GeCKO
APOBEC2	atatcttgtggaaaggacgaaacaccgCCTGTGACAATCTCAAAGGGgttttagagctagaaatagcaagttaa	epikol_v2_234	CCTGTGACAATCTCAAAGGG	Brunello
APOBEC2	atatcttgtggaaaggacgaaacaccgCGGAACTGTACTCCACATTCgttttagagctagaaatagcaagttaa	epikol_v2_235	CGGAACTGTACTCCACATTC	GeCKO
APOBEC2	atatcttgtggaaaggacgaaacaccgGCCAGACATATTCGAAGTCCgttttagagctagaaatagcaagttaa	epikol_v2_236	GCCAGACATATTCGAAGTCC	GeCKO
APOBEC2	atatcttgtggaaaggacgaaacaccgGGCATCTCGGGGATACCTAGgttttagagctagaaatagcaagttaa	epikol_v2_237	GGCATCTCGGGGATACCTAG	Brunello
APOBEC2	atatcttgtggaaaggacgaaacaccgGGTCAGCACACGCTGCACAGgttttagagctagaaatagcaagttaa	epikol_v2_238	GGTCAGCACACGCTGCACAG	Brunello
APOBEC2	atatcttgtggaaaggacgaaacaccgGTGCTTCAACCACATAGCAGgttttagagctagaaatagcaagttaa	epikol_v2_239	GTGCTTCAACCACATAGCAG	Brunello
APOBEC2	atatcttgtggaaaggacgaaacaccgTTACCCTGTGACAATCTCAAgttttagagctagaaatagcaagttaa	epikol_v2_240	TTACCCTGTGACAATCTCAA	GeCKO
APOBEC3A	atatcttgtggaaaggacgaaacaccgAGAAGCGCAGCTCCGCATGGgttttagagctagaaatagcaagttaa	epikol_v2_241	AGAAGCGCAGCTCCGCATGG	Brunello
APOBEC3A	atatcttgtggaaaggacgaaacaccgATGGAAGCCAGCCCAGCATCgttttagagctagaaatagcaagttaa	epikol_v2_242	ATGGAAGCCAGCCCAGCATC	GeCKO
APOBEC3A	atatcttgtggaaaggacgaaacaccgCAGGGGCTTTCTACACAACCgttttagagctagaaatagcaagttaa	epikol_v2_243	CAGGGGCTTTCTACACAACC	GeCKO and Brunello
APOBEC3A	atatcttgtggaaaggacgaaacaccgCCATACCTGGGCCCGGATGCgttttagagctagaaatagcaagttaa	epikol_v2_244	CCATACCTGGGCCCGGATGC	GeCKO
APOBEC3A	atatcttgtggaaaggacgaaacaccgCCTGGACAAGCGACATACCGgttttagagctagaaatagcaagttaa	epikol_v2_245	CCTGGACAAGCGACATACCG	Custom Design
APOBEC3A	atatcttgtggaaaggacgaaacaccgCTCCACTTCGTAGCACAGGTgttttagagctagaaatagcaagttaa	epikol_v2_246	CTCCACTTCGTAGCACAGGT	Brunello
APOBEC3A	atatcttgtggaaaggacgaaacaccgCTTACCATCGTAGGTCATGAgttttagagctagaaatagcaagttaa	epikol_v2_247	CTTACCATCGTAGGTCATGA	GeCKO
APOBEC3A	atatcttgtggaaaggacgaaacaccgGACCTACCTGTGCTACGAAGgttttagagctagaaatagcaagttaa	epikol_v2_248	GACCTACCTGTGCTACGAAG	GeCKO
APOBEC3A	atatcttgtggaaaggacgaaacaccgGTGCTGGTCCATCTTGACCGgttttagagctagaaatagcaagttaa	epikol_v2_249	GTGCTGGTCCATCTTGACCG	Brunello
APOBEC3A	atatcttgtggaaaggacgaaacaccgTTTGCAGTGCCTCCTTATATgttttagagctagaaatagcaagttaa	epikol_v2_250	TTTGCAGTGCCTCCTTATAT	GeCKO
APOBEC3B	atatcttgtggaaaggacgaaacaccgAGGAGCCCGCGTGACGATCAgttttagagctagaaatagcaagttaa	epikol_v2_251	AGGAGCCCGCGTGACGATCA	GeCKO
APOBEC3B	atatcttgtggaaaggacgaaacaccgATAGTCCATGATCGTCACGCgttttagagctagaaatagcaagttaa	epikol_v2_252	ATAGTCCATGATCGTCACGC	Brunello
APOBEC3B	atatcttgtggaaaggacgaaacaccgCATAGTCCATGATCGTCACGgttttagagctagaaatagcaagttaa	epikol_v2_253	CATAGTCCATGATCGTCACG	GeCKO
APOBEC3B	atatcttgtggaaaggacgaaacaccgCATGGGCTTTCTATGCAACGgttttagagctagaaatagcaagttaa	epikol_v2_254	CATGGGCTTTCTATGCAACG	Brunello
APOBEC3B	atatcttgtggaaaggacgaaacaccgCCAGACCTACTTGTGCTATGgttttagagctagaaatagcaagttaa	epikol_v2_255	CCAGACCTACTTGTGCTATG	GeCKO
APOBEC3B	atatcttgtggaaaggacgaaacaccgCTCCACCTCATAGCACAAGTgttttagagctagaaatagcaagttaa	epikol_v2_256	CTCCACCTCATAGCACAAGT	Brunello
APOBEC3B	atatcttgtggaaaggacgaaacaccgGAAAACTTTGTGTACAATGAgttttagagctagaaatagcaagttaa	epikol_v2_257	GAAAACTTTGTGTACAATGA	GeCKO
APOBEC3B	atatcttgtggaaaggacgaaacaccgGAAAGACCCCTGTGTCCCAAgttttagagctagaaatagcaagttaa	epikol_v2_258	GAAAGACCCCTGTGTCCCAA	GeCKO
APOBEC3B	atatcttgtggaaaggacgaaacaccgTGAATGTGTCTGGATCCATCgttttagagctagaaatagcaagttaa	epikol_v2_259	TGAATGTGTCTGGATCCATC	Brunello
APOBEC3B	atatcttgtggaaaggacgaaacaccgTGGCGCCGTCGAAGGACCAAgttttagagctagaaatagcaagttaa	epikol_v2_260	TGGCGCCGTCGAAGGACCAA	GeCKO
APOBEC3C	atatcttgtggaaaggacgaaacaccgAACTTGGCTGTGCTTCACCGgttttagagctagaaatagcaagttaa	epikol_v2_261	AACTTGGCTGTGCTTCACCG	Brunello
APOBEC3C	atatcttgtggaaaggacgaaacaccgAATCCCTTCCAAGGCTTGAAgttttagagctagaaatagcaagttaa	epikol_v2_262	AATCCCTTCCAAGGCTTGAA	GeCKO
APOBEC3C	atatcttgtggaaaggacgaaacaccgAATGGGTCTCAGAATCCACCgttttagagctagaaatagcaagttaa	epikol_v2_263	AATGGGTCTCAGAATCCACC	Brunello
APOBEC3C	atatcttgtggaaaggacgaaacaccgATGGATACTGGAAGTAGTAGgttttagagctagaaatagcaagttaa	epikol_v2_264	ATGGATACTGGAAGTAGTAG	Brunello
APOBEC3C	atatcttgtggaaaggacgaaacaccgCCAACGATCGGAACGAAACTgttttagagctagaaatagcaagttaa	epikol_v2_265	CCAACGATCGGAACGAAACT	GeCKO
APOBEC3C	atatcttgtggaaaggacgaaacaccgCCAAGTTTCGTTCCGATCGTgttttagagctagaaatagcaagttaa	epikol_v2_266	CCAAGTTTCGTTCCGATCGT	GeCKO
APOBEC3C	atatcttgtggaaaggacgaaacaccgCGGAGCCCCTCCTGGTAACAgttttagagctagaaatagcaagttaa	epikol_v2_267	CGGAGCCCCTCCTGGTAACA	GeCKO
APOBEC3C	atatcttgtggaaaggacgaaacaccgCTACGGGAGAGTCTCCAGTGgttttagagctagaaatagcaagttaa	epikol_v2_268	CTACGGGAGAGTCTCCAGTG	GeCKO
APOBEC3C	atatcttgtggaaaggacgaaacaccgGTCTCCTAACACAAAGTACCgttttagagctagaaatagcaagttaa	epikol_v2_269	GTCTCCTAACACAAAGTACC	GeCKO and Brunello
APOBEC3C	atatcttgtggaaaggacgaaacaccgTTTCTCCGGGCCCCTCCTACgttttagagctagaaatagcaagttaa	epikol_v2_270	TTTCTCCGGGCCCCTCCTAC	Custom Design
APOBEC3D	atatcttgtggaaaggacgaaacaccgATCTGGAAGCGCCTGTTAGCgttttagagctagaaatagcaagttaa	epikol_v2_271	ATCTGGAAGCGCCTGTTAGC	GeCKO
APOBEC3D	atatcttgtggaaaggacgaaacaccgATTGGCGGTGGGTGCTCCTCgttttagagctagaaatagcaagttaa	epikol_v2_272	ATTGGCGGTGGGTGCTCCTC	GeCKO
APOBEC3D	atatcttgtggaaaggacgaaacaccgCCAAACGTCAGTCGAATCACgttttagagctagaaatagcaagttaa	epikol_v2_273	CCAAACGTCAGTCGAATCAC	GeCKO
APOBEC3D	atatcttgtggaaaggacgaaacaccgCCGGGATAGAGATTGGCGGTgttttagagctagaaatagcaagttaa	epikol_v2_274	CCGGGATAGAGATTGGCGGT	Brunello
APOBEC3D	atatcttgtggaaaggacgaaacaccgCCTGTGATTCGACTGACGTTgttttagagctagaaatagcaagttaa	epikol_v2_275	CCTGTGATTCGACTGACGTT	GeCKO
APOBEC3D	atatcttgtggaaaggacgaaacaccgCTCAAACCGGAAATACACCTgttttagagctagaaatagcaagttaa	epikol_v2_276	CTCAAACCGGAAATACACCT	Brunello
APOBEC3D	atatcttgtggaaaggacgaaacaccgGCAACCGACTGCCTGCTAACgttttagagctagaaatagcaagttaa	epikol_v2_277	GCAACCGACTGCCTGCTAAC	GeCKO
APOBEC3D	atatcttgtggaaaggacgaaacaccgGGGGTTCCATGATACAAACCgttttagagctagaaatagcaagttaa	epikol_v2_278	GGGGTTCCATGATACAAACC	Brunello
APOBEC3D	atatcttgtggaaaggacgaaacaccgTGAACATGAATCCACAGATCgttttagagctagaaatagcaagttaa	epikol_v2_279	TGAACATGAATCCACAGATC	GeCKO
APOBEC3D	atatcttgtggaaaggacgaaacaccgTGCCCTCAGAAACCCGATGGgttttagagctagaaatagcaagttaa	epikol_v2_280	TGCCCTCAGAAACCCGATGG	Brunello
APOBEC3F	atatcttgtggaaaggacgaaacaccgAAAAACCTACGCAAAGCCTAgttttagagctagaaatagcaagttaa	epikol_v2_281	AAAAACCTACGCAAAGCCTA	GeCKO
APOBEC3F	atatcttgtggaaaggacgaaacaccgAAGATCTTTGCGTCCAAACGgttttagagctagaaatagcaagttaa	epikol_v2_282	AAGATCTTTGCGTCCAAACG	Brunello
APOBEC3F	atatcttgtggaaaggacgaaacaccgAGGGGCCCGCGTGAAGATTAgttttagagctagaaatagcaagttaa	epikol_v2_283	AGGGGCCCGCGTGAAGATTA	GeCKO
APOBEC3F	atatcttgtggaaaggacgaaacaccgATAGACCCATCCTTTCTCGTgttttagagctagaaatagcaagttaa	epikol_v2_284	ATAGACCCATCCTTTCTCGT	Brunello
APOBEC3F	atatcttgtggaaaggacgaaacaccgATCGTCCATAATCTTCACGCgttttagagctagaaatagcaagttaa	epikol_v2_285	ATCGTCCATAATCTTCACGC	Brunello
APOBEC3F	atatcttgtggaaaggacgaaacaccgCATCGTCCATAATCTTCACGgttttagagctagaaatagcaagttaa	epikol_v2_286	CATCGTCCATAATCTTCACG	GeCKO
APOBEC3F	atatcttgtggaaaggacgaaacaccgCCCACCACATGGGACAGCGCgttttagagctagaaatagcaagttaa	epikol_v2_287	CCCACCACATGGGACAGCGC	GeCKO
APOBEC3F	atatcttgtggaaaggacgaaacaccgGTGGTGCTTTACAACTTCCAgttttagagctagaaatagcaagttaa	epikol_v2_288	GTGGTGCTTTACAACTTCCA	Brunello
APOBEC3F	atatcttgtggaaaggacgaaacaccgTCGGAAGACGCCCCTCTTCCgttttagagctagaaatagcaagttaa	epikol_v2_289	TCGGAAGACGCCCCTCTTCC	GeCKO
APOBEC3F	atatcttgtggaaaggacgaaacaccgTGGCCTCCCCAGCTGACCGCgttttagagctagaaatagcaagttaa	epikol_v2_290	TGGCCTCCCCAGCTGACCGC	GeCKO
APOBEC3G	atatcttgtggaaaggacgaaacaccgAAGGCTCAAATAGCTCTCTTgttttagagctagaaatagcaagttaa	epikol_v2_291	AAGGCTCAAATAGCTCTCTT	GeCKO
APOBEC3G	atatcttgtggaaaggacgaaacaccgCCCCTGCACAAAGTGTACAAgttttagagctagaaatagcaagttaa	epikol_v2_292	CCCCTGCACAAAGTGTACAA	Brunello
APOBEC3G	atatcttgtggaaaggacgaaacaccgCGAAAGATCTTTGCGTCCAAgttttagagctagaaatagcaagttaa	epikol_v2_293	CGAAAGATCTTTGCGTCCAA	GeCKO
APOBEC3G	atatcttgtggaaaggacgaaacaccgCGAAGCGCCTCCTGGTAATCgttttagagctagaaatagcaagttaa	epikol_v2_294	CGAAGCGCCTCCTGGTAATC	GeCKO
APOBEC3G	atatcttgtggaaaggacgaaacaccgCTTAAGTTCGGAATACACCTgttttagagctagaaatagcaagttaa	epikol_v2_295	CTTAAGTTCGGAATACACCT	Brunello
APOBEC3G	atatcttgtggaaaggacgaaacaccgGAGCACAGCCAAGACCTGAGgttttagagctagaaatagcaagttaa	epikol_v2_296	GAGCACAGCCAAGACCTGAG	GeCKO
APOBEC3G	atatcttgtggaaaggacgaaacaccgGAGGAAGCTGCATCGTGACCgttttagagctagaaatagcaagttaa	epikol_v2_297	GAGGAAGCTGCATCGTGACC	GeCKO
APOBEC3G	atatcttgtggaaaggacgaaacaccgTATATTACTGCACATCATGCgttttagagctagaaatagcaagttaa	epikol_v2_298	TATATTACTGCACATCATGC	GeCKO
APOBEC3G	atatcttgtggaaaggacgaaacaccgTATTACTGCACATCATGCTGgttttagagctagaaatagcaagttaa	epikol_v2_299	TATTACTGCACATCATGCTG	Brunello
APOBEC3G	atatcttgtggaaaggacgaaacaccgTGCGCTCCACCTCATAACACgttttagagctagaaatagcaagttaa	epikol_v2_300	TGCGCTCCACCTCATAACAC	Brunello
APOBEC3H	atatcttgtggaaaggacgaaacaccgAAGGCCTTACTACCCGAGGAgttttagagctagaaatagcaagttaa	epikol_v2_301	AAGGCCTTACTACCCGAGGA	Brunello
APOBEC3H	atatcttgtggaaaggacgaaacaccgAAGTCACCTGTTACCTCACGgttttagagctagaaatagcaagttaa	epikol_v2_302	AAGTCACCTGTTACCTCACG	GeCKO
APOBEC3H	atatcttgtggaaaggacgaaacaccgAATGGCTCCACGCCCACGAGgttttagagctagaaatagcaagttaa	epikol_v2_303	AATGGCTCCACGCCCACGAG	Brunello
APOBEC3H	atatcttgtggaaaggacgaaacaccgACAGTCGAGCCATAAAGCGAgttttagagctagaaatagcaagttaa	epikol_v2_304	ACAGTCGAGCCATAAAGCGA	GeCKO
APOBEC3H	atatcttgtggaaaggacgaaacaccgACGTGAGGTAACAGGTGACTgttttagagctagaaatagcaagttaa	epikol_v2_305	ACGTGAGGTAACAGGTGACT	Brunello
APOBEC3H	atatcttgtggaaaggacgaaacaccgCCTCTCAAGCCGTCGCTTTAgttttagagctagaaatagcaagttaa	epikol_v2_306	CCTCTCAAGCCGTCGCTTTA	GeCKO
APOBEC3H	atatcttgtggaaaggacgaaacaccgCGACCCTGCGCACGTACCCCgttttagagctagaaatagcaagttaa	epikol_v2_307	CGACCCTGCGCACGTACCCC	GeCKO
APOBEC3H	atatcttgtggaaaggacgaaacaccgGATTCCAGGGGTACGTGCGCgttttagagctagaaatagcaagttaa	epikol_v2_308	GATTCCAGGGGTACGTGCGC	GeCKO
APOBEC3H	atatcttgtggaaaggacgaaacaccgGCTCACGACCATCTGAACCTgttttagagctagaaatagcaagttaa	epikol_v2_309	GCTCACGACCATCTGAACCT	Brunello
APOBEC3H	atatcttgtggaaaggacgaaacaccgGCTTGCACCAGTGGTAGTACgttttagagctagaaatagcaagttaa	epikol_v2_310	GCTTGCACCAGTGGTAGTAC	GeCKO
AR	atatcttgtggaaaggacgaaacaccgAAGCTTCATCTCCACAGATCgttttagagctagaaatagcaagttaa	epikol_v2_311	AAGCTTCATCTCCACAGATC	GeCKO
AR	atatcttgtggaaaggacgaaacaccgAGAGAGACAGCTTGTACACGgttttagagctagaaatagcaagttaa	epikol_v2_312	AGAGAGACAGCTTGTACACG	GeCKO
AR	atatcttgtggaaaggacgaaacaccgAGGGTACCACACATCAGGTGgttttagagctagaaatagcaagttaa	epikol_v2_313	AGGGTACCACACATCAGGTG	Brunello
AR	atatcttgtggaaaggacgaaacaccgCATTTCCGAAGACGACAAGAgttttagagctagaaatagcaagttaa	epikol_v2_314	CATTTCCGAAGACGACAAGA	GeCKO
AR	atatcttgtggaaaggacgaaacaccgCCTTAAAGACATCCTGAGCGgttttagagctagaaatagcaagttaa	epikol_v2_315	CCTTAAAGACATCCTGAGCG	Brunello
AR	atatcttgtggaaaggacgaaacaccgGCACTATTGATAAATTCCGAgttttagagctagaaatagcaagttaa	epikol_v2_316	GCACTATTGATAAATTCCGA	GeCKO
AR	atatcttgtggaaaggacgaaacaccgGGACGCAACCTCTCTCGGGGgttttagagctagaaatagcaagttaa	epikol_v2_317	GGACGCAACCTCTCTCGGGG	Brunello
AR	atatcttgtggaaaggacgaaacaccgTCCAGCTTGATGCGAGCGTGgttttagagctagaaatagcaagttaa	epikol_v2_318	TCCAGCTTGATGCGAGCGTG	Brunello
AR	atatcttgtggaaaggacgaaacaccgTGTCCAGCACACACTACACCgttttagagctagaaatagcaagttaa	epikol_v2_319	TGTCCAGCACACACTACACC	GeCKO
AR	atatcttgtggaaaggacgaaacaccgTTCTTCAAAAGAGCCGCTGAgttttagagctagaaatagcaagttaa	epikol_v2_320	TTCTTCAAAAGAGCCGCTGA	GeCKO
ARID1A	atatcttgtggaaaggacgaaacaccgAATACTCACAGGCAAGCTGGgttttagagctagaaatagcaagttaa	epikol_v2_321	AATACTCACAGGCAAGCTGG	GeCKO
ARID1A	atatcttgtggaaaggacgaaacaccgATGGTCATCGGGTACCGCTGgttttagagctagaaatagcaagttaa	epikol_v2_322	ATGGTCATCGGGTACCGCTG	GeCKO
ARID1A	atatcttgtggaaaggacgaaacaccgCACATCCCTGACCCAACCTGgttttagagctagaaatagcaagttaa	epikol_v2_323	CACATCCCTGACCCAACCTG	Brunello
ARID1A	atatcttgtggaaaggacgaaacaccgCAGCAGAACTCTCACGACCAgttttagagctagaaatagcaagttaa	epikol_v2_324	CAGCAGAACTCTCACGACCA	Brunello
ARID1A	atatcttgtggaaaggacgaaacaccgCCCCTCAATGACCTCCAGTAgttttagagctagaaatagcaagttaa	epikol_v2_325	CCCCTCAATGACCTCCAGTA	GeCKO
ARID1A	atatcttgtggaaaggacgaaacaccgCCTGTTGACCATACCCGCTGgttttagagctagaaatagcaagttaa	epikol_v2_326	CCTGTTGACCATACCCGCTG	Brunello
ARID1A	atatcttgtggaaaggacgaaacaccgGCGGTACCCGATGACCATGCgttttagagctagaaatagcaagttaa	epikol_v2_327	GCGGTACCCGATGACCATGC	GeCKO
ARID1A	atatcttgtggaaaggacgaaacaccgTGAGCGAGACTGAGCAACACgttttagagctagaaatagcaagttaa	epikol_v2_328	TGAGCGAGACTGAGCAACAC	GeCKO
ARID1A	atatcttgtggaaaggacgaaacaccgTTCAATAGATGACCTCCCCAgttttagagctagaaatagcaagttaa	epikol_v2_329	TTCAATAGATGACCTCCCCA	GeCKO
ARID1A	atatcttgtggaaaggacgaaacaccgTTTGAATGCAAGATTGAACGgttttagagctagaaatagcaagttaa	epikol_v2_330	TTTGAATGCAAGATTGAACG	Brunello
ARID1B	atatcttgtggaaaggacgaaacaccgAAGTTGCTTCCGTTCCCGTGgttttagagctagaaatagcaagttaa	epikol_v2_331	AAGTTGCTTCCGTTCCCGTG	Brunello
ARID1B	atatcttgtggaaaggacgaaacaccgCAAAGTTGCTTCCGTTCCCGgttttagagctagaaatagcaagttaa	epikol_v2_332	CAAAGTTGCTTCCGTTCCCG	GeCKO
ARID1B	atatcttgtggaaaggacgaaacaccgCAGCAGAGCAGTCCGTACCCgttttagagctagaaatagcaagttaa	epikol_v2_333	CAGCAGAGCAGTCCGTACCC	GeCKO
ARID1B	atatcttgtggaaaggacgaaacaccgCTCTAGCCTGATGAACACGCgttttagagctagaaatagcaagttaa	epikol_v2_334	CTCTAGCCTGATGAACACGC	GeCKO
ARID1B	atatcttgtggaaaggacgaaacaccgCTGCCCATGCCATACAACTGgttttagagctagaaatagcaagttaa	epikol_v2_335	CTGCCCATGCCATACAACTG	Brunello
ARID1B	atatcttgtggaaaggacgaaacaccgGCGGCGCCTGCGTGTTCATCgttttagagctagaaatagcaagttaa	epikol_v2_336	GCGGCGCCTGCGTGTTCATC	GeCKO
ARID1B	atatcttgtggaaaggacgaaacaccgGGAAGCAACCAGTCTCGATCgttttagagctagaaatagcaagttaa	epikol_v2_337	GGAAGCAACCAGTCTCGATC	GeCKO
ARID1B	atatcttgtggaaaggacgaaacaccgGTAATTATTAAACTCCGGGAgttttagagctagaaatagcaagttaa	epikol_v2_338	GTAATTATTAAACTCCGGGA	Brunello
ARID1B	atatcttgtggaaaggacgaaacaccgGTCCGACCCTGGATGCCAATgttttagagctagaaatagcaagttaa	epikol_v2_339	GTCCGACCCTGGATGCCAAT	GeCKO
ARID1B	atatcttgtggaaaggacgaaacaccgTGAGTGCAAGATCGAACGTGgttttagagctagaaatagcaagttaa	epikol_v2_340	TGAGTGCAAGATCGAACGTG	Brunello
ARID2	atatcttgtggaaaggacgaaacaccgAGAAGTTGTTACATACTGTGgttttagagctagaaatagcaagttaa	epikol_v2_341	AGAAGTTGTTACATACTGTG	Brunello
ARID2	atatcttgtggaaaggacgaaacaccgAGACACATGAAGTTCTGTCCgttttagagctagaaatagcaagttaa	epikol_v2_342	AGACACATGAAGTTCTGTCC	GeCKO
ARID2	atatcttgtggaaaggacgaaacaccgAGCTGTGGCTTTGGATTGCCgttttagagctagaaatagcaagttaa	epikol_v2_343	AGCTGTGGCTTTGGATTGCC	GeCKO
ARID2	atatcttgtggaaaggacgaaacaccgAGGTTTCTGAGAAGAATCAGgttttagagctagaaatagcaagttaa	epikol_v2_344	AGGTTTCTGAGAAGAATCAG	GeCKO
ARID2	atatcttgtggaaaggacgaaacaccgCTTTAAAACAGTATTACTTGgttttagagctagaaatagcaagttaa	epikol_v2_345	CTTTAAAACAGTATTACTTG	GeCKO
ARID2	atatcttgtggaaaggacgaaacaccgTACCCGACACACTGTGTTGCgttttagagctagaaatagcaagttaa	epikol_v2_346	TACCCGACACACTGTGTTGC	GeCKO
ARID2	atatcttgtggaaaggacgaaacaccgTGGCCCTGCACTTGTACAGCgttttagagctagaaatagcaagttaa	epikol_v2_347	TGGCCCTGCACTTGTACAGC	GeCKO
ARID2	atatcttgtggaaaggacgaaacaccgTGTGGTAGGAGTAAAACGGAgttttagagctagaaatagcaagttaa	epikol_v2_348	TGTGGTAGGAGTAAAACGGA	Brunello
ARID2	atatcttgtggaaaggacgaaacaccgTTGTTCAGAATCATAGTACAgttttagagctagaaatagcaagttaa	epikol_v2_349	TTGTTCAGAATCATAGTACA	Brunello
ARID2	atatcttgtggaaaggacgaaacaccgTTTACTACTTGCTAATGCCGgttttagagctagaaatagcaagttaa	epikol_v2_350	TTTACTACTTGCTAATGCCG	Brunello
ARID4A	atatcttgtggaaaggacgaaacaccgAAGAAAATGAGCTACTACTGgttttagagctagaaatagcaagttaa	epikol_v2_351	AAGAAAATGAGCTACTACTG	Brunello
ARID4A	atatcttgtggaaaggacgaaacaccgCATACGGCATGTTTGATGAGgttttagagctagaaatagcaagttaa	epikol_v2_352	CATACGGCATGTTTGATGAG	Brunello
ARID4A	atatcttgtggaaaggacgaaacaccgCTCTTAAAGGACCCTTTACTgttttagagctagaaatagcaagttaa	epikol_v2_353	CTCTTAAAGGACCCTTTACT	GeCKO
ARID4A	atatcttgtggaaaggacgaaacaccgGATGCTAGTTGGTATACCGTgttttagagctagaaatagcaagttaa	epikol_v2_354	GATGCTAGTTGGTATACCGT	Brunello
ARID4A	atatcttgtggaaaggacgaaacaccgGATGTCAGTGCCAAGTACCGgttttagagctagaaatagcaagttaa	epikol_v2_355	GATGTCAGTGCCAAGTACCG	GeCKO
ARID4A	atatcttgtggaaaggacgaaacaccgGGTACAAGATGACCAAGTAAgttttagagctagaaatagcaagttaa	epikol_v2_356	GGTACAAGATGACCAAGTAA	GeCKO
ARID4A	atatcttgtggaaaggacgaaacaccgGTGTGGTATTATCCTGTTTCgttttagagctagaaatagcaagttaa	epikol_v2_357	GTGTGGTATTATCCTGTTTC	GeCKO
ARID4A	atatcttgtggaaaggacgaaacaccgTCGGTACTTGGCACTGACATgttttagagctagaaatagcaagttaa	epikol_v2_358	TCGGTACTTGGCACTGACAT	GeCKO
ARID4A	atatcttgtggaaaggacgaaacaccgTGAAAGTAAAATATGGACGAgttttagagctagaaatagcaagttaa	epikol_v2_359	TGAAAGTAAAATATGGACGA	Brunello
ARID4A	atatcttgtggaaaggacgaaacaccgTGAGCCTGCCTACCTGACAGgttttagagctagaaatagcaagttaa	epikol_v2_360	TGAGCCTGCCTACCTGACAG	GeCKO
ARID4B	atatcttgtggaaaggacgaaacaccgAGTTCAGGATGACCACATAAgttttagagctagaaatagcaagttaa	epikol_v2_361	AGTTCAGGATGACCACATAA	GeCKO
ARID4B	atatcttgtggaaaggacgaaacaccgATAAACTAACAGATGCGAGTgttttagagctagaaatagcaagttaa	epikol_v2_362	ATAAACTAACAGATGCGAGT	Brunello
ARID4B	atatcttgtggaaaggacgaaacaccgATCAGTGCCCACTGTCAAATgttttagagctagaaatagcaagttaa	epikol_v2_363	ATCAGTGCCCACTGTCAAAT	GeCKO
ARID4B	atatcttgtggaaaggacgaaacaccgCAAAGATGATGACACAACTAgttttagagctagaaatagcaagttaa	epikol_v2_364	CAAAGATGATGACACAACTA	Brunello
ARID4B	atatcttgtggaaaggacgaaacaccgCAGGCATGAAAGTCCAAGTGgttttagagctagaaatagcaagttaa	epikol_v2_365	CAGGCATGAAAGTCCAAGTG	Brunello
ARID4B	atatcttgtggaaaggacgaaacaccgCATGGATAATAATGGCAAAGgttttagagctagaaatagcaagttaa	epikol_v2_366	CATGGATAATAATGGCAAAG	Brunello
ARID4B	atatcttgtggaaaggacgaaacaccgCCTTTAGTGGGCCCTTTATGgttttagagctagaaatagcaagttaa	epikol_v2_367	CCTTTAGTGGGCCCTTTATG	GeCKO
ARID4B	atatcttgtggaaaggacgaaacaccgGATGTGAGTGCTAAATACAGgttttagagctagaaatagcaagttaa	epikol_v2_368	GATGTGAGTGCTAAATACAG	GeCKO
ARID4B	atatcttgtggaaaggacgaaacaccgTAGACATGATTCTTCAACAGgttttagagctagaaatagcaagttaa	epikol_v2_369	TAGACATGATTCTTCAACAG	GeCKO
ARID4B	atatcttgtggaaaggacgaaacaccgTGAGCCTCCCTATTTGACAGgttttagagctagaaatagcaagttaa	epikol_v2_370	TGAGCCTCCCTATTTGACAG	GeCKO
ARNTL	atatcttgtggaaaggacgaaacaccgACAGACAAAGATGACCCTCAgttttagagctagaaatagcaagttaa	epikol_v2_371	ACAGACAAAGATGACCCTCA	GeCKO
ARNTL	atatcttgtggaaaggacgaaacaccgCTGGACATTGCGTTGCATGTgttttagagctagaaatagcaagttaa	epikol_v2_372	CTGGACATTGCGTTGCATGT	Brunello
ARNTL	atatcttgtggaaaggacgaaacaccgGCAGTCGTCCAATTGCGACGgttttagagctagaaatagcaagttaa	epikol_v2_373	GCAGTCGTCCAATTGCGACG	Brunello
ARNTL	atatcttgtggaaaggacgaaacaccgGGCGTACTCGTGATGTTCAAgttttagagctagaaatagcaagttaa	epikol_v2_374	GGCGTACTCGTGATGTTCAA	GeCKO
ARNTL	atatcttgtggaaaggacgaaacaccgGGGTCATCGCCTTCTAGCTGgttttagagctagaaatagcaagttaa	epikol_v2_375	GGGTCATCGCCTTCTAGCTG	GeCKO
ARNTL	atatcttgtggaaaggacgaaacaccgGTTCATGGTACCTTCCATGAgttttagagctagaaatagcaagttaa	epikol_v2_376	GTTCATGGTACCTTCCATGA	GeCKO
ARNTL	atatcttgtggaaaggacgaaacaccgTTAAAACAGATATAACCCCTgttttagagctagaaatagcaagttaa	epikol_v2_377	TTAAAACAGATATAACCCCT	Brunello
ARNTL	atatcttgtggaaaggacgaaacaccgTTAGAATATACAGAACACCAgttttagagctagaaatagcaagttaa	epikol_v2_378	TTAGAATATACAGAACACCA	Brunello
ARNTL	atatcttgtggaaaggacgaaacaccgTTATCACACTACGGAGTCGAgttttagagctagaaatagcaagttaa	epikol_v2_379	TTATCACACTACGGAGTCGA	GeCKO
ARNTL	atatcttgtggaaaggacgaaacaccgTTTCATGAACCCTTGGACCAgttttagagctagaaatagcaagttaa	epikol_v2_380	TTTCATGAACCCTTGGACCA	GeCKO
ARRB1	atatcttgtggaaaggacgaaacaccgACTCACCCACAGGGTCCACGgttttagagctagaaatagcaagttaa	epikol_v2_381	ACTCACCCACAGGGTCCACG	GeCKO
ARRB1	atatcttgtggaaaggacgaaacaccgAGGTTCAGTATGCCCCAGAGgttttagagctagaaatagcaagttaa	epikol_v2_382	AGGTTCAGTATGCCCCAGAG	Brunello
ARRB1	atatcttgtggaaaggacgaaacaccgCAACGTACAGTCGTTCCCACgttttagagctagaaatagcaagttaa	epikol_v2_383	CAACGTACAGTCGTTCCCAC	GeCKO
ARRB1	atatcttgtggaaaggacgaaacaccgCCGGGTCCCTTTGTCGCCCAgttttagagctagaaatagcaagttaa	epikol_v2_384	CCGGGTCCCTTTGTCGCCCA	GeCKO
ARRB1	atatcttgtggaaaggacgaaacaccgCGGTGGGAACGACTGTACGTgttttagagctagaaatagcaagttaa	epikol_v2_385	CGGTGGGAACGACTGTACGT	Brunello
ARRB1	atatcttgtggaaaggacgaaacaccgTCCTACCTCCTTATCCAGAGgttttagagctagaaatagcaagttaa	epikol_v2_386	TCCTACCTCCTTATCCAGAG	Brunello
ARRB1	atatcttgtggaaaggacgaaacaccgTCGCGGACCATGGGCGACAAgttttagagctagaaatagcaagttaa	epikol_v2_387	TCGCGGACCATGGGCGACAA	GeCKO
ARRB1	atatcttgtggaaaggacgaaacaccgTGAAGTCAAAGCCTTCTGCGgttttagagctagaaatagcaagttaa	epikol_v2_388	TGAAGTCAAAGCCTTCTGCG	Brunello
ARRB1	atatcttgtggaaaggacgaaacaccgTGTGGACCACATCGACCTCGgttttagagctagaaatagcaagttaa	epikol_v2_389	TGTGGACCACATCGACCTCG	GeCKO
ARRB1	atatcttgtggaaaggacgaaacaccgTTCTTGTCCTCGGGGGCCGGgttttagagctagaaatagcaagttaa	epikol_v2_390	TTCTTGTCCTCGGGGGCCGG	GeCKO
ASF1A	atatcttgtggaaaggacgaaacaccgAATAAATTCTTGTCCTCGATgttttagagctagaaatagcaagttaa	epikol_v2_391	AATAAATTCTTGTCCTCGAT	GeCKO
ASF1A	atatcttgtggaaaggacgaaacaccgAGTCGCCGCTGCACGACGTCgttttagagctagaaatagcaagttaa	epikol_v2_392	AGTCGCCGCTGCACGACGTC	Custom Design
ASF1A	atatcttgtggaaaggacgaaacaccgCAGGTCCTCGATGCACTCGAgttttagagctagaaatagcaagttaa	epikol_v2_393	CAGGTCCTCGATGCACTCGA	GeCKO and Brunello
ASF1A	atatcttgtggaaaggacgaaacaccgCTAATTACTTGTACCTATCGgttttagagctagaaatagcaagttaa	epikol_v2_394	CTAATTACTTGTACCTATCG	GeCKO and Brunello
ASF1A	atatcttgtggaaaggacgaaacaccgGATCACCTTCGAGTGCATCGgttttagagctagaaatagcaagttaa	epikol_v2_395	GATCACCTTCGAGTGCATCG	GeCKO
ASF1A	atatcttgtggaaaggacgaaacaccgGCACAATAAAGTCCAGCGCGgttttagagctagaaatagcaagttaa	epikol_v2_396	GCACAATAAAGTCCAGCGCG	Custom Design
ASF1A	atatcttgtggaaaggacgaaacaccgGTGGTCACATGCAGTCCATGgttttagagctagaaatagcaagttaa	epikol_v2_397	GTGGTCACATGCAGTCCATG	GeCKO
ASF1A	atatcttgtggaaaggacgaaacaccgTAGGCTGATGCACCTAATCCgttttagagctagaaatagcaagttaa	epikol_v2_398	TAGGCTGATGCACCTAATCC	Brunello
ASF1A	atatcttgtggaaaggacgaaacaccgTCACAAGATTCCACATTAATgttttagagctagaaatagcaagttaa	epikol_v2_399	TCACAAGATTCCACATTAAT	GeCKO
ASF1A	atatcttgtggaaaggacgaaacaccgTTAGTGGGTCCTGTTCCCGCgttttagagctagaaatagcaagttaa	epikol_v2_400	TTAGTGGGTCCTGTTCCCGC	Brunello
ASF1B	atatcttgtggaaaggacgaaacaccgATCCCAGAGACTGATGCCGTgttttagagctagaaatagcaagttaa	epikol_v2_401	ATCCCAGAGACTGATGCCGT	Brunello
ASF1B	atatcttgtggaaaggacgaaacaccgATTTGATCAGATCCTAGACTgttttagagctagaaatagcaagttaa	epikol_v2_402	ATTTGATCAGATCCTAGACT	Brunello
ASF1B	atatcttgtggaaaggacgaaacaccgCACGTTCAGCACCGACACCTgttttagagctagaaatagcaagttaa	epikol_v2_403	CACGTTCAGCACCGACACCT	GeCKO
ASF1B	atatcttgtggaaaggacgaaacaccgCCAGCTCCAGCGGAACATCTgttttagagctagaaatagcaagttaa	epikol_v2_404	CCAGCTCCAGCGGAACATCT	GeCKO
ASF1B	atatcttgtggaaaggacgaaacaccgCGAGGCGATGGCCAAGGTGTgttttagagctagaaatagcaagttaa	epikol_v2_405	CGAGGCGATGGCCAAGGTGT	GeCKO
ASF1B	atatcttgtggaaaggacgaaacaccgCTCCTGTCCATGGTAGGTGCgttttagagctagaaatagcaagttaa	epikol_v2_406	CTCCTGTCCATGGTAGGTGC	GeCKO
ASF1B	atatcttgtggaaaggacgaaacaccgGAGTGGAAGATCATTTATGTgttttagagctagaaatagcaagttaa	epikol_v2_407	GAGTGGAAGATCATTTATGT	Brunello
ASF1B	atatcttgtggaaaggacgaaacaccgGCGGGTCACCCGGGGGTTCGgttttagagctagaaatagcaagttaa	epikol_v2_408	GCGGGTCACCCGGGGGTTCG	GeCKO
ASF1B	atatcttgtggaaaggacgaaacaccgTGGACAGGAGTTCATCCGAGgttttagagctagaaatagcaagttaa	epikol_v2_409	TGGACAGGAGTTCATCCGAG	Brunello
ASF1B	atatcttgtggaaaggacgaaacaccgTGTTGACGTAGTAGCCCACTgttttagagctagaaatagcaagttaa	epikol_v2_410	TGTTGACGTAGTAGCCCACT	GeCKO
ASH1L	atatcttgtggaaaggacgaaacaccgAGGAAGAGGACCTTCGCAAAgttttagagctagaaatagcaagttaa	epikol_v2_411	AGGAAGAGGACCTTCGCAAA	GeCKO
ASH1L	atatcttgtggaaaggacgaaacaccgCCGCTGGGAGGGTTTATCAGgttttagagctagaaatagcaagttaa	epikol_v2_412	CCGCTGGGAGGGTTTATCAG	GeCKO
ASH1L	atatcttgtggaaaggacgaaacaccgCCTATGACCAACGTTCAAGTgttttagagctagaaatagcaagttaa	epikol_v2_413	CCTATGACCAACGTTCAAGT	Brunello
ASH1L	atatcttgtggaaaggacgaaacaccgGAAGGACTGGGAATCTCAACgttttagagctagaaatagcaagttaa	epikol_v2_414	GAAGGACTGGGAATCTCAAC	GeCKO
ASH1L	atatcttgtggaaaggacgaaacaccgGAGACCCCCTAAGATGAGGGgttttagagctagaaatagcaagttaa	epikol_v2_415	GAGACCCCCTAAGATGAGGG	Brunello
ASH1L	atatcttgtggaaaggacgaaacaccgGAGGGCAGGACATGTGACAAgttttagagctagaaatagcaagttaa	epikol_v2_416	GAGGGCAGGACATGTGACAA	Brunello
ASH1L	atatcttgtggaaaggacgaaacaccgGCACAAATTGTAGCCCTACCgttttagagctagaaatagcaagttaa	epikol_v2_417	GCACAAATTGTAGCCCTACC	GeCKO
ASH1L	atatcttgtggaaaggacgaaacaccgTCAGGTTCAGAAGGTTTAGCgttttagagctagaaatagcaagttaa	epikol_v2_418	TCAGGTTCAGAAGGTTTAGC	GeCKO
ASH1L	atatcttgtggaaaggacgaaacaccgTGAACCCAGAACATAAAAAGgttttagagctagaaatagcaagttaa	epikol_v2_419	TGAACCCAGAACATAAAAAG	Brunello
ASH1L	atatcttgtggaaaggacgaaacaccgTTTCTCGATTCCGTTTGCGAgttttagagctagaaatagcaagttaa	epikol_v2_420	TTTCTCGATTCCGTTTGCGA	GeCKO
ASH2L	atatcttgtggaaaggacgaaacaccgAACTTGGTCGATGTAAGCGGgttttagagctagaaatagcaagttaa	epikol_v2_421	AACTTGGTCGATGTAAGCGG	Brunello
ASH2L	atatcttgtggaaaggacgaaacaccgACCTTTCCGTACTCCATGAGgttttagagctagaaatagcaagttaa	epikol_v2_422	ACCTTTCCGTACTCCATGAG	GeCKO
ASH2L	atatcttgtggaaaggacgaaacaccgACTGACGCGGCGTATTTTCGgttttagagctagaaatagcaagttaa	epikol_v2_423	ACTGACGCGGCGTATTTTCG	Custom Design
ASH2L	atatcttgtggaaaggacgaaacaccgCCATGACTCACCTCACTATGgttttagagctagaaatagcaagttaa	epikol_v2_424	CCATGACTCACCTCACTATG	GeCKO
ASH2L	atatcttgtggaaaggacgaaacaccgCCCAGTCTGGCAGCGGTATCgttttagagctagaaatagcaagttaa	epikol_v2_425	CCCAGTCTGGCAGCGGTATC	GeCKO
ASH2L	atatcttgtggaaaggacgaaacaccgGAAGCAGACTCCCCATAGTGgttttagagctagaaatagcaagttaa	epikol_v2_426	GAAGCAGACTCCCCATAGTG	GeCKO
ASH2L	atatcttgtggaaaggacgaaacaccgGCTCTACCTCACCCAACTGTgttttagagctagaaatagcaagttaa	epikol_v2_427	GCTCTACCTCACCCAACTGT	GeCKO and Brunello
ASH2L	atatcttgtggaaaggacgaaacaccgGGTGAGGTAGAGCTGCAATGgttttagagctagaaatagcaagttaa	epikol_v2_428	GGTGAGGTAGAGCTGCAATG	GeCKO
ASH2L	atatcttgtggaaaggacgaaacaccgTCCAATGGGTAGCCATGAGGgttttagagctagaaatagcaagttaa	epikol_v2_429	TCCAATGGGTAGCCATGAGG	Brunello
ASH2L	atatcttgtggaaaggacgaaacaccgTTGTTAGCCCTACATGATCGgttttagagctagaaatagcaagttaa	epikol_v2_430	TTGTTAGCCCTACATGATCG	Brunello
ASXL1	atatcttgtggaaaggacgaaacaccgATCTGACGTACACTTTCCAGgttttagagctagaaatagcaagttaa	epikol_v2_431	ATCTGACGTACACTTTCCAG	Brunello
ASXL1	atatcttgtggaaaggacgaaacaccgCACTGCTGCTGAGACGCAACgttttagagctagaaatagcaagttaa	epikol_v2_432	CACTGCTGCTGAGACGCAAC	GeCKO
ASXL1	atatcttgtggaaaggacgaaacaccgCCTCACCAGGCGCGCGGCCTgttttagagctagaaatagcaagttaa	epikol_v2_433	CCTCACCAGGCGCGCGGCCT	GeCKO
ASXL1	atatcttgtggaaaggacgaaacaccgGAATCAGTGCGTATACAGCGgttttagagctagaaatagcaagttaa	epikol_v2_434	GAATCAGTGCGTATACAGCG	Brunello
ASXL1	atatcttgtggaaaggacgaaacaccgGGTCAAATGAAGCGCAACAGgttttagagctagaaatagcaagttaa	epikol_v2_435	GGTCAAATGAAGCGCAACAG	Brunello
ASXL1	atatcttgtggaaaggacgaaacaccgGTGGGCCGAGGCCGCGCGCCgttttagagctagaaatagcaagttaa	epikol_v2_436	GTGGGCCGAGGCCGCGCGCC	GeCKO
ASXL1	atatcttgtggaaaggacgaaacaccgTCAGAGCTGGCGGGAGCGCCgttttagagctagaaatagcaagttaa	epikol_v2_437	TCAGAGCTGGCGGGAGCGCC	GeCKO
ASXL1	atatcttgtggaaaggacgaaacaccgTCCACATCAGCCGTGTCCTCgttttagagctagaaatagcaagttaa	epikol_v2_438	TCCACATCAGCCGTGTCCTC	GeCKO
ASXL1	atatcttgtggaaaggacgaaacaccgTCGCCATCCAGCTACAGTGGgttttagagctagaaatagcaagttaa	epikol_v2_439	TCGCCATCCAGCTACAGTGG	GeCKO
ASXL1	atatcttgtggaaaggacgaaacaccgTTTCACGTATCAAACCACCCgttttagagctagaaatagcaagttaa	epikol_v2_440	TTTCACGTATCAAACCACCC	Brunello
ASXL2	atatcttgtggaaaggacgaaacaccgAAGAATTTCTTTATGACTCAgttttagagctagaaatagcaagttaa	epikol_v2_441	AAGAATTTCTTTATGACTCA	GeCKO
ASXL2	atatcttgtggaaaggacgaaacaccgCACCGCGGGAAAAGCAGCGCgttttagagctagaaatagcaagttaa	epikol_v2_442	CACCGCGGGAAAAGCAGCGC	GeCKO
ASXL2	atatcttgtggaaaggacgaaacaccgCCCAACTGGTCAAAGCACAGgttttagagctagaaatagcaagttaa	epikol_v2_443	CCCAACTGGTCAAAGCACAG	Brunello
ASXL2	atatcttgtggaaaggacgaaacaccgCTTCAAGTTATCCAGAGAGAgttttagagctagaaatagcaagttaa	epikol_v2_444	CTTCAAGTTATCCAGAGAGA	GeCKO
ASXL2	atatcttgtggaaaggacgaaacaccgGACAGATGCTAGTGTGCCAGgttttagagctagaaatagcaagttaa	epikol_v2_445	GACAGATGCTAGTGTGCCAG	Brunello
ASXL2	atatcttgtggaaaggacgaaacaccgGACAGCTCTTTCACCCCATCgttttagagctagaaatagcaagttaa	epikol_v2_446	GACAGCTCTTTCACCCCATC	GeCKO
ASXL2	atatcttgtggaaaggacgaaacaccgGGGGTGAAAGAGCTGTCAGAgttttagagctagaaatagcaagttaa	epikol_v2_447	GGGGTGAAAGAGCTGTCAGA	GeCKO
ASXL2	atatcttgtggaaaggacgaaacaccgTCAGTTCAAGACCCGACATGgttttagagctagaaatagcaagttaa	epikol_v2_448	TCAGTTCAAGACCCGACATG	GeCKO
ASXL2	atatcttgtggaaaggacgaaacaccgTGATCAACAAGAGTTGCTAGgttttagagctagaaatagcaagttaa	epikol_v2_449	TGATCAACAAGAGTTGCTAG	Brunello
ASXL2	atatcttgtggaaaggacgaaacaccgTGGGCAGCCTGACTGCGGGGgttttagagctagaaatagcaagttaa	epikol_v2_450	TGGGCAGCCTGACTGCGGGG	Brunello
ASXL3	atatcttgtggaaaggacgaaacaccgAAATCCAACGTGCCATCTGCgttttagagctagaaatagcaagttaa	epikol_v2_451	AAATCCAACGTGCCATCTGC	GeCKO
ASXL3	atatcttgtggaaaggacgaaacaccgAATATCTGCTTTGCTGTCATgttttagagctagaaatagcaagttaa	epikol_v2_452	AATATCTGCTTTGCTGTCAT	GeCKO
ASXL3	atatcttgtggaaaggacgaaacaccgAATGACAGCAAAGCAGATATgttttagagctagaaatagcaagttaa	epikol_v2_453	AATGACAGCAAAGCAGATAT	GeCKO
ASXL3	atatcttgtggaaaggacgaaacaccgAATGGTGTCAAAACAACACGgttttagagctagaaatagcaagttaa	epikol_v2_454	AATGGTGTCAAAACAACACG	Brunello
ASXL3	atatcttgtggaaaggacgaaacaccgAGGTAAGTCAGACATCGGTGgttttagagctagaaatagcaagttaa	epikol_v2_455	AGGTAAGTCAGACATCGGTG	Brunello
ASXL3	atatcttgtggaaaggacgaaacaccgATGGCCGAGGCAAATGCCCAgttttagagctagaaatagcaagttaa	epikol_v2_456	ATGGCCGAGGCAAATGCCCA	GeCKO
ASXL3	atatcttgtggaaaggacgaaacaccgCAAGTTCTGGAATTGAAGCAgttttagagctagaaatagcaagttaa	epikol_v2_457	CAAGTTCTGGAATTGAAGCA	Brunello
ASXL3	atatcttgtggaaaggacgaaacaccgCTTCACACTAACACTCGAATgttttagagctagaaatagcaagttaa	epikol_v2_458	CTTCACACTAACACTCGAAT	GeCKO
ASXL3	atatcttgtggaaaggacgaaacaccgGTGAAGCATTGCATTCAGACgttttagagctagaaatagcaagttaa	epikol_v2_459	GTGAAGCATTGCATTCAGAC	GeCKO
ASXL3	atatcttgtggaaaggacgaaacaccgTCCCATTTCAGCCACTACAGgttttagagctagaaatagcaagttaa	epikol_v2_460	TCCCATTTCAGCCACTACAG	Brunello
ATAD2	atatcttgtggaaaggacgaaacaccgAAAAAAGAAGAGCACAGAGAgttttagagctagaaatagcaagttaa	epikol_v2_461	AAAAAAGAAGAGCACAGAGA	GeCKO
ATAD2	atatcttgtggaaaggacgaaacaccgAATCTTAATATGTACACAAGgttttagagctagaaatagcaagttaa	epikol_v2_462	AATCTTAATATGTACACAAG	GeCKO
ATAD2	atatcttgtggaaaggacgaaacaccgAATGAGAGAACTTGAAGACTgttttagagctagaaatagcaagttaa	epikol_v2_463	AATGAGAGAACTTGAAGACT	GeCKO
ATAD2	atatcttgtggaaaggacgaaacaccgAGATACCGATTATCTTCCGCgttttagagctagaaatagcaagttaa	epikol_v2_464	AGATACCGATTATCTTCCGC	Brunello
ATAD2	atatcttgtggaaaggacgaaacaccgAGATTCTAAAGATTCACACCgttttagagctagaaatagcaagttaa	epikol_v2_465	AGATTCTAAAGATTCACACC	Brunello
ATAD2	atatcttgtggaaaggacgaaacaccgGAAACAACTGATAATCAAGAgttttagagctagaaatagcaagttaa	epikol_v2_466	GAAACAACTGATAATCAAGA	GeCKO
ATAD2	atatcttgtggaaaggacgaaacaccgTAGGCAGTTGGCCAGACAGCgttttagagctagaaatagcaagttaa	epikol_v2_467	TAGGCAGTTGGCCAGACAGC	GeCKO
ATAD2	atatcttgtggaaaggacgaaacaccgTAGTTGCATTGGATCAACATgttttagagctagaaatagcaagttaa	epikol_v2_468	TAGTTGCATTGGATCAACAT	Brunello
ATAD2	atatcttgtggaaaggacgaaacaccgTGAAGCTGTACTTCAAAAAAgttttagagctagaaatagcaagttaa	epikol_v2_469	TGAAGCTGTACTTCAAAAAA	GeCKO
ATAD2	atatcttgtggaaaggacgaaacaccgTTGCAGGAGTGGTTTCACAAgttttagagctagaaatagcaagttaa	epikol_v2_470	TTGCAGGAGTGGTTTCACAA	Brunello
ATAD2B	atatcttgtggaaaggacgaaacaccgACATTACCAAATGGACATAGgttttagagctagaaatagcaagttaa	epikol_v2_471	ACATTACCAAATGGACATAG	GeCKO
ATAD2B	atatcttgtggaaaggacgaaacaccgAGAGCAGAGGACTTAGCTAGgttttagagctagaaatagcaagttaa	epikol_v2_472	AGAGCAGAGGACTTAGCTAG	Brunello
ATAD2B	atatcttgtggaaaggacgaaacaccgGAGGAATGGAACTTATCAACgttttagagctagaaatagcaagttaa	epikol_v2_473	GAGGAATGGAACTTATCAAC	GeCKO
ATAD2B	atatcttgtggaaaggacgaaacaccgGATTCTGATAATTGACGAGGgttttagagctagaaatagcaagttaa	epikol_v2_474	GATTCTGATAATTGACGAGG	Brunello
ATAD2B	atatcttgtggaaaggacgaaacaccgGGGGACCTTTCTTGTATAAAgttttagagctagaaatagcaagttaa	epikol_v2_475	GGGGACCTTTCTTGTATAAA	GeCKO
ATAD2B	atatcttgtggaaaggacgaaacaccgTCAGAAAAAGTTGTCGTTCCgttttagagctagaaatagcaagttaa	epikol_v2_476	TCAGAAAAAGTTGTCGTTCC	GeCKO
ATAD2B	atatcttgtggaaaggacgaaacaccgTCCCACCAATCCCCAATGTGgttttagagctagaaatagcaagttaa	epikol_v2_477	TCCCACCAATCCCCAATGTG	Brunello
ATAD2B	atatcttgtggaaaggacgaaacaccgTCTAGGTTAACTTCTCAGCCgttttagagctagaaatagcaagttaa	epikol_v2_478	TCTAGGTTAACTTCTCAGCC	GeCKO
ATAD2B	atatcttgtggaaaggacgaaacaccgTGGACAACATTAACATCCGAgttttagagctagaaatagcaagttaa	epikol_v2_479	TGGACAACATTAACATCCGA	Brunello
ATAD2B	atatcttgtggaaaggacgaaacaccgTGTTTCAAAGTGCGTTTGGCgttttagagctagaaatagcaagttaa	epikol_v2_480	TGTTTCAAAGTGCGTTTGGC	GeCKO
ATF2	atatcttgtggaaaggacgaaacaccgACATACCGGAGTTTCTGTAGgttttagagctagaaatagcaagttaa	epikol_v2_481	ACATACCGGAGTTTCTGTAG	Brunello
ATF2	atatcttgtggaaaggacgaaacaccgACGTAATGACAGTGTCATTGgttttagagctagaaatagcaagttaa	epikol_v2_482	ACGTAATGACAGTGTCATTG	GeCKO
ATF2	atatcttgtggaaaggacgaaacaccgAGTTACATGTGAATTCTGCCgttttagagctagaaatagcaagttaa	epikol_v2_483	AGTTACATGTGAATTCTGCC	GeCKO
ATF2	atatcttgtggaaaggacgaaacaccgATGACACTGTCATTACGTGCgttttagagctagaaatagcaagttaa	epikol_v2_484	ATGACACTGTCATTACGTGC	GeCKO
ATF2	atatcttgtggaaaggacgaaacaccgCCCTTTCTATGTACTGCGCCgttttagagctagaaatagcaagttaa	epikol_v2_485	CCCTTTCTATGTACTGCGCC	GeCKO
ATF2	atatcttgtggaaaggacgaaacaccgGCAAGAGGGGATAAATCTAGgttttagagctagaaatagcaagttaa	epikol_v2_486	GCAAGAGGGGATAAATCTAG	Brunello
ATF2	atatcttgtggaaaggacgaaacaccgGCTCGTTCGACCAGTCACCAgttttagagctagaaatagcaagttaa	epikol_v2_487	GCTCGTTCGACCAGTCACCA	Brunello
ATF2	atatcttgtggaaaggacgaaacaccgGGACGAACAATAGCTGATGTgttttagagctagaaatagcaagttaa	epikol_v2_488	GGACGAACAATAGCTGATGT	Brunello
ATF2	atatcttgtggaaaggacgaaacaccgTATATTACCTGGCCACATCCgttttagagctagaaatagcaagttaa	epikol_v2_489	TATATTACCTGGCCACATCC	GeCKO
ATF2	atatcttgtggaaaggacgaaacaccgTTCTTGAATTCATTCTCAAAgttttagagctagaaatagcaagttaa	epikol_v2_490	TTCTTGAATTCATTCTCAAA	GeCKO
ATF7IP	atatcttgtggaaaggacgaaacaccgAAAAGATTGAATGTAACAAGgttttagagctagaaatagcaagttaa	epikol_v2_491	AAAAGATTGAATGTAACAAG	Brunello
ATF7IP	atatcttgtggaaaggacgaaacaccgAACAGTTCTCACTGAACTACgttttagagctagaaatagcaagttaa	epikol_v2_492	AACAGTTCTCACTGAACTAC	GeCKO
ATF7IP	atatcttgtggaaaggacgaaacaccgAGCAGTATGGAAATTGACCAgttttagagctagaaatagcaagttaa	epikol_v2_493	AGCAGTATGGAAATTGACCA	Brunello
ATF7IP	atatcttgtggaaaggacgaaacaccgCCCAACCCACCAGTATCACCgttttagagctagaaatagcaagttaa	epikol_v2_494	CCCAACCCACCAGTATCACC	GeCKO
ATF7IP	atatcttgtggaaaggacgaaacaccgGCAATAATAACATGTCTTACgttttagagctagaaatagcaagttaa	epikol_v2_495	GCAATAATAACATGTCTTAC	GeCKO
ATF7IP	atatcttgtggaaaggacgaaacaccgTAAGACCACTCACTGTAGGTgttttagagctagaaatagcaagttaa	epikol_v2_496	TAAGACCACTCACTGTAGGT	Brunello
ATF7IP	atatcttgtggaaaggacgaaacaccgTGCTGTATTTGATAAGACTTgttttagagctagaaatagcaagttaa	epikol_v2_497	TGCTGTATTTGATAAGACTT	GeCKO
ATF7IP	atatcttgtggaaaggacgaaacaccgTGGGATGGGATCACTAGAGGgttttagagctagaaatagcaagttaa	epikol_v2_498	TGGGATGGGATCACTAGAGG	Brunello
ATF7IP	atatcttgtggaaaggacgaaacaccgTGTTTCTTTAGGTTATACAGgttttagagctagaaatagcaagttaa	epikol_v2_499	TGTTTCTTTAGGTTATACAG	GeCKO
ATF7IP	atatcttgtggaaaggacgaaacaccgTTCAAAGCGTTTGGTTAACCgttttagagctagaaatagcaagttaa	epikol_v2_500	TTCAAAGCGTTTGGTTAACC	GeCKO
ATM	atatcttgtggaaaggacgaaacaccgAAACAATTAAACATCTAGATgttttagagctagaaatagcaagttaa	epikol_v2_501	AAACAATTAAACATCTAGAT	GeCKO
ATM	atatcttgtggaaaggacgaaacaccgCCAAGGCTATTCAGTGTGCGgttttagagctagaaatagcaagttaa	epikol_v2_502	CCAAGGCTATTCAGTGTGCG	GeCKO and Brunello
ATM	atatcttgtggaaaggacgaaacaccgCCTCGCACACTGAATAGCCTgttttagagctagaaatagcaagttaa	epikol_v2_503	CCTCGCACACTGAATAGCCT	GeCKO
ATM	atatcttgtggaaaggacgaaacaccgCTCTATCATGTTCTAGTTGAgttttagagctagaaatagcaagttaa	epikol_v2_504	CTCTATCATGTTCTAGTTGA	GeCKO
ATM	atatcttgtggaaaggacgaaacaccgGACCTACCTGAATAACACACgttttagagctagaaatagcaagttaa	epikol_v2_505	GACCTACCTGAATAACACAC	Brunello
ATM	atatcttgtggaaaggacgaaacaccgTACAAGCCGGGCTACGTCCGgttttagagctagaaatagcaagttaa	epikol_v2_506	TACAAGCCGGGCTACGTCCG	Custom Design
ATM	atatcttgtggaaaggacgaaacaccgTCATCACCAAGTTCGCATGTgttttagagctagaaatagcaagttaa	epikol_v2_507	TCATCACCAAGTTCGCATGT	Brunello
ATM	atatcttgtggaaaggacgaaacaccgTCTACCCCAACAGCGACATGgttttagagctagaaatagcaagttaa	epikol_v2_508	TCTACCCCAACAGCGACATG	Brunello
ATM	atatcttgtggaaaggacgaaacaccgTCTAGATGTTTAATTGTTTCgttttagagctagaaatagcaagttaa	epikol_v2_509	TCTAGATGTTTAATTGTTTC	GeCKO
ATM	atatcttgtggaaaggacgaaacaccgTGATAGAGCTACAGAACGAAgttttagagctagaaatagcaagttaa	epikol_v2_510	TGATAGAGCTACAGAACGAA	GeCKO
ATN1	atatcttgtggaaaggacgaaacaccgACGAGTTGAAGCCGCGATCCgttttagagctagaaatagcaagttaa	epikol_v2_511	ACGAGTTGAAGCCGCGATCC	GeCKO
ATN1	atatcttgtggaaaggacgaaacaccgCCCGGGAAGAACTGAGATCGgttttagagctagaaatagcaagttaa	epikol_v2_512	CCCGGGAAGAACTGAGATCG	GeCKO
ATN1	atatcttgtggaaaggacgaaacaccgCGACCCTGCTTGTTGACCTTgttttagagctagaaatagcaagttaa	epikol_v2_513	CGACCCTGCTTGTTGACCTT	GeCKO
ATN1	atatcttgtggaaaggacgaaacaccgCTAACAGAAGGCCCGAGTAGgttttagagctagaaatagcaagttaa	epikol_v2_514	CTAACAGAAGGCCCGAGTAG	GeCKO
ATN1	atatcttgtggaaaggacgaaacaccgGAGAAGGCTGAGTATACTTGgttttagagctagaaatagcaagttaa	epikol_v2_515	GAGAAGGCTGAGTATACTTG	Brunello
ATN1	atatcttgtggaaaggacgaaacaccgGAGGTTCCTCGATAGCCCGGgttttagagctagaaatagcaagttaa	epikol_v2_516	GAGGTTCCTCGATAGCCCGG	Brunello
ATN1	atatcttgtggaaaggacgaaacaccgGCAGGTTCGGTGTCACATGGgttttagagctagaaatagcaagttaa	epikol_v2_517	GCAGGTTCGGTGTCACATGG	Brunello
ATN1	atatcttgtggaaaggacgaaacaccgTCCAAGCTATCCAGATCGGAgttttagagctagaaatagcaagttaa	epikol_v2_518	TCCAAGCTATCCAGATCGGA	Brunello
ATN1	atatcttgtggaaaggacgaaacaccgTCCTCCTGTAGATGTCAATGgttttagagctagaaatagcaagttaa	epikol_v2_519	TCCTCCTGTAGATGTCAATG	GeCKO
ATN1	atatcttgtggaaaggacgaaacaccgTTCTTCGCGCGCGCGCTGCTgttttagagctagaaatagcaagttaa	epikol_v2_520	TTCTTCGCGCGCGCGCTGCT	GeCKO
ATR	atatcttgtggaaaggacgaaacaccgACAACTGTATTATATTCCTCgttttagagctagaaatagcaagttaa	epikol_v2_521	ACAACTGTATTATATTCCTC	GeCKO
ATR	atatcttgtggaaaggacgaaacaccgCTGTGTGAGATGGTCAAGCAgttttagagctagaaatagcaagttaa	epikol_v2_522	CTGTGTGAGATGGTCAAGCA	Brunello
ATR	atatcttgtggaaaggacgaaacaccgCTTACCAATACAACTGCCTTgttttagagctagaaatagcaagttaa	epikol_v2_523	CTTACCAATACAACTGCCTT	GeCKO
ATR	atatcttgtggaaaggacgaaacaccgCTTCCATGATCCCCGCCCTGgttttagagctagaaatagcaagttaa	epikol_v2_524	CTTCCATGATCCCCGCCCTG	GeCKO
ATR	atatcttgtggaaaggacgaaacaccgGAGGCCAAAGGCAGTTGTATgttttagagctagaaatagcaagttaa	epikol_v2_525	GAGGCCAAAGGCAGTTGTAT	GeCKO
ATR	atatcttgtggaaaggacgaaacaccgGATGCTTTGATTTATATGCAgttttagagctagaaatagcaagttaa	epikol_v2_526	GATGCTTTGATTTATATGCA	Brunello
ATR	atatcttgtggaaaggacgaaacaccgGCCCAGGTCACCAATTGTGGgttttagagctagaaatagcaagttaa	epikol_v2_527	GCCCAGGTCACCAATTGTGG	Brunello
ATR	atatcttgtggaaaggacgaaacaccgGGATCATGGAAGCCAGCTCCgttttagagctagaaatagcaagttaa	epikol_v2_528	GGATCATGGAAGCCAGCTCC	GeCKO
ATR	atatcttgtggaaaggacgaaacaccgTGACGTGCGAAAACAAGATGgttttagagctagaaatagcaagttaa	epikol_v2_529	TGACGTGCGAAAACAAGATG	Brunello
ATR	atatcttgtggaaaggacgaaacaccgTTCTGTGTCAATTCATTGACgttttagagctagaaatagcaagttaa	epikol_v2_530	TTCTGTGTCAATTCATTGAC	GeCKO
ATRX	atatcttgtggaaaggacgaaacaccgAATTAGTGCGGAATAAGAGTgttttagagctagaaatagcaagttaa	epikol_v2_531	AATTAGTGCGGAATAAGAGT	Brunello
ATRX	atatcttgtggaaaggacgaaacaccgACATACTTTGTTACAATTGAgttttagagctagaaatagcaagttaa	epikol_v2_532	ACATACTTTGTTACAATTGA	GeCKO
ATRX	atatcttgtggaaaggacgaaacaccgACTATGCAGAGCTTGCCAAAgttttagagctagaaatagcaagttaa	epikol_v2_533	ACTATGCAGAGCTTGCCAAA	GeCKO
ATRX	atatcttgtggaaaggacgaaacaccgATGATTTAAAGACTCAGGCGgttttagagctagaaatagcaagttaa	epikol_v2_534	ATGATTTAAAGACTCAGGCG	Brunello
ATRX	atatcttgtggaaaggacgaaacaccgATTCTTCTGATGAGTGTGCAgttttagagctagaaatagcaagttaa	epikol_v2_535	ATTCTTCTGATGAGTGTGCA	GeCKO
ATRX	atatcttgtggaaaggacgaaacaccgCTTACCAAGGCCCATACAGTgttttagagctagaaatagcaagttaa	epikol_v2_536	CTTACCAAGGCCCATACAGT	Brunello
ATRX	atatcttgtggaaaggacgaaacaccgCTTGCAATGAATCAAAACACgttttagagctagaaatagcaagttaa	epikol_v2_537	CTTGCAATGAATCAAAACAC	GeCKO
ATRX	atatcttgtggaaaggacgaaacaccgGAAAATCTCAAAAAACGCGGgttttagagctagaaatagcaagttaa	epikol_v2_538	GAAAATCTCAAAAAACGCGG	Brunello
ATRX	atatcttgtggaaaggacgaaacaccgTCAGAAAAATCCAAGTCTTCgttttagagctagaaatagcaagttaa	epikol_v2_539	TCAGAAAAATCCAAGTCTTC	GeCKO
ATRX	atatcttgtggaaaggacgaaacaccgTCGTGACGATCCTGAAGACTgttttagagctagaaatagcaagttaa	epikol_v2_540	TCGTGACGATCCTGAAGACT	GeCKO
ATXN7	atatcttgtggaaaggacgaaacaccgAACGGCCAAAGGCGGCTTGCgttttagagctagaaatagcaagttaa	epikol_v2_541	AACGGCCAAAGGCGGCTTGC	GeCKO
ATXN7	atatcttgtggaaaggacgaaacaccgATATCTCCTAGGGACAGAATgttttagagctagaaatagcaagttaa	epikol_v2_542	ATATCTCCTAGGGACAGAAT	GeCKO
ATXN7	atatcttgtggaaaggacgaaacaccgCAGGCATTTCAATCACATTAgttttagagctagaaatagcaagttaa	epikol_v2_543	CAGGCATTTCAATCACATTA	GeCKO
ATXN7	atatcttgtggaaaggacgaaacaccgCATACTCACATTCTACCATGgttttagagctagaaatagcaagttaa	epikol_v2_544	CATACTCACATTCTACCATG	Brunello
ATXN7	atatcttgtggaaaggacgaaacaccgCGAGCACAAAAACAAAACCAgttttagagctagaaatagcaagttaa	epikol_v2_545	CGAGCACAAAAACAAAACCA	Brunello
ATXN7	atatcttgtggaaaggacgaaacaccgGACAGAGCCCCATGACTTCGgttttagagctagaaatagcaagttaa	epikol_v2_546	GACAGAGCCCCATGACTTCG	GeCKO
ATXN7	atatcttgtggaaaggacgaaacaccgGGTGTGTAACGACTGTAATCgttttagagctagaaatagcaagttaa	epikol_v2_547	GGTGTGTAACGACTGTAATC	GeCKO
ATXN7	atatcttgtggaaaggacgaaacaccgTAATGTGATTGAAATGCCTGgttttagagctagaaatagcaagttaa	epikol_v2_548	TAATGTGATTGAAATGCCTG	Brunello
ATXN7	atatcttgtggaaaggacgaaacaccgTGCGCTAAGAACACCTCCACgttttagagctagaaatagcaagttaa	epikol_v2_549	TGCGCTAAGAACACCTCCAC	GeCKO
ATXN7	atatcttgtggaaaggacgaaacaccgTGTCCGGTGAGGAATACGTGgttttagagctagaaatagcaagttaa	epikol_v2_550	TGTCCGGTGAGGAATACGTG	Brunello
ATXN7L3	atatcttgtggaaaggacgaaacaccgCACGGACCCTGATAGCATGAgttttagagctagaaatagcaagttaa	epikol_v2_551	CACGGACCCTGATAGCATGA	Brunello
ATXN7L3	atatcttgtggaaaggacgaaacaccgCATCGCTCAGGAGATATACGgttttagagctagaaatagcaagttaa	epikol_v2_552	CATCGCTCAGGAGATATACG	Brunello
ATXN7L3	atatcttgtggaaaggacgaaacaccgCCAAACAAGAATCCTCGACCgttttagagctagaaatagcaagttaa	epikol_v2_553	CCAAACAAGAATCCTCGACC	GeCKO
ATXN7L3	atatcttgtggaaaggacgaaacaccgCCCGAGAAAATAAATCCGTAgttttagagctagaaatagcaagttaa	epikol_v2_554	CCCGAGAAAATAAATCCGTA	GeCKO
ATXN7L3	atatcttgtggaaaggacgaaacaccgCTCACCGGCGGTTGGCGATTgttttagagctagaaatagcaagttaa	epikol_v2_555	CTCACCGGCGGTTGGCGATT	GeCKO
ATXN7L3	atatcttgtggaaaggacgaaacaccgCTCCAAGACGAGTGAAAATCgttttagagctagaaatagcaagttaa	epikol_v2_556	CTCCAAGACGAGTGAAAATC	GeCKO
ATXN7L3	atatcttgtggaaaggacgaaacaccgGATATACGCGGACCTGGTCGgttttagagctagaaatagcaagttaa	epikol_v2_557	GATATACGCGGACCTGGTCG	GeCKO
ATXN7L3	atatcttgtggaaaggacgaaacaccgGCAGCCGAATCGCCAACCGCgttttagagctagaaatagcaagttaa	epikol_v2_558	GCAGCCGAATCGCCAACCGC	GeCKO and Brunello
ATXN7L3	atatcttgtggaaaggacgaaacaccgGCTTCGCAGCCTGCTAACCAgttttagagctagaaatagcaagttaa	epikol_v2_559	GCTTCGCAGCCTGCTAACCA	Brunello
ATXN7L3	atatcttgtggaaaggacgaaacaccgTTTCCCGGCCCATAGTGTCCgttttagagctagaaatagcaagttaa	epikol_v2_560	TTTCCCGGCCCATAGTGTCC	Custom Design
AURKA	atatcttgtggaaaggacgaaacaccgCCATATAGAAAATAATCCTGgttttagagctagaaatagcaagttaa	epikol_v2_561	CCATATAGAAAATAATCCTG	GeCKO and Brunello
AURKA	atatcttgtggaaaggacgaaacaccgCCTGAAAACTCACCGAAGGTgttttagagctagaaatagcaagttaa	epikol_v2_562	CCTGAAAACTCACCGAAGGT	Brunello
AURKA	atatcttgtggaaaggacgaaacaccgCTTCGAATGACAGTAAGACAgttttagagctagaaatagcaagttaa	epikol_v2_563	CTTCGAATGACAGTAAGACA	Brunello
AURKA	atatcttgtggaaaggacgaaacaccgCTTTGAAATTGGTCGCCCTCgttttagagctagaaatagcaagttaa	epikol_v2_564	CTTTGAAATTGGTCGCCCTC	GeCKO
AURKA	atatcttgtggaaaggacgaaacaccgGCTAGTTTACCAGGTGCCGAgttttagagctagaaatagcaagttaa	epikol_v2_565	GCTAGTTTACCAGGTGCCGA	GeCKO
AURKA	atatcttgtggaaaggacgaaacaccgGGATATCTCAGTGGCGGACGgttttagagctagaaatagcaagttaa	epikol_v2_566	GGATATCTCAGTGGCGGACG	Custom Design
AURKA	atatcttgtggaaaggacgaaacaccgTCTGAGCTGATGCTCCACTCgttttagagctagaaatagcaagttaa	epikol_v2_567	TCTGAGCTGATGCTCCACTC	GeCKO
AURKA	atatcttgtggaaaggacgaaacaccgTGAGTCACGAGAACACGTTTgttttagagctagaaatagcaagttaa	epikol_v2_568	TGAGTCACGAGAACACGTTT	GeCKO
AURKA	atatcttgtggaaaggacgaaacaccgTGCTTGCAAAGGAATGCGCTgttttagagctagaaatagcaagttaa	epikol_v2_569	TGCTTGCAAAGGAATGCGCT	Brunello
AURKA	atatcttgtggaaaggacgaaacaccgTTTGATGCCAGTTCCTCCTCgttttagagctagaaatagcaagttaa	epikol_v2_570	TTTGATGCCAGTTCCTCCTC	GeCKO
AURKB	atatcttgtggaaaggacgaaacaccgACCCATACTGCAGGTGGGCCgttttagagctagaaatagcaagttaa	epikol_v2_571	ACCCATACTGCAGGTGGGCC	GeCKO
AURKB	atatcttgtggaaaggacgaaacaccgATTCTAGAGTATGCCCCCCGgttttagagctagaaatagcaagttaa	epikol_v2_572	ATTCTAGAGTATGCCCCCCG	GeCKO and Brunello
AURKB	atatcttgtggaaaggacgaaacaccgCATCAACCCATACTGCAGGTgttttagagctagaaatagcaagttaa	epikol_v2_573	CATCAACCCATACTGCAGGT	Brunello
AURKB	atatcttgtggaaaggacgaaacaccgCGCTCCAATGTCCAGCCCACgttttagagctagaaatagcaagttaa	epikol_v2_574	CGCTCCAATGTCCAGCCCAC	GeCKO
AURKB	atatcttgtggaaaggacgaaacaccgGATCTGGGAGGGGCAACGACgttttagagctagaaatagcaagttaa	epikol_v2_575	GATCTGGGAGGGGCAACGAC	Custom Design
AURKB	atatcttgtggaaaggacgaaacaccgGCGCAGAGAGATCGAAATCCgttttagagctagaaatagcaagttaa	epikol_v2_576	GCGCAGAGAGATCGAAATCC	GeCKO
AURKB	atatcttgtggaaaggacgaaacaccgGGGCACTTACGTTAAGATGTgttttagagctagaaatagcaagttaa	epikol_v2_577	GGGCACTTACGTTAAGATGT	GeCKO
AURKB	atatcttgtggaaaggacgaaacaccgTCTTTCCGGAGGACTCGCTGgttttagagctagaaatagcaagttaa	epikol_v2_578	TCTTTCCGGAGGACTCGCTG	Brunello
AURKB	atatcttgtggaaaggacgaaacaccgTGAAGATTGCTGACTTCGGCgttttagagctagaaatagcaagttaa	epikol_v2_579	TGAAGATTGCTGACTTCGGC	Custom Design
AURKB	atatcttgtggaaaggacgaaacaccgTGACGAGCAGCGAACAGCCAgttttagagctagaaatagcaagttaa	epikol_v2_580	TGACGAGCAGCGAACAGCCA	GeCKO and Brunello
AURKC	atatcttgtggaaaggacgaaacaccgACTATTTCCATGATGCACGCgttttagagctagaaatagcaagttaa	epikol_v2_581	ACTATTTCCATGATGCACGC	GeCKO
AURKC	atatcttgtggaaaggacgaaacaccgAGATGAACAGCGCACAGCCAgttttagagctagaaatagcaagttaa	epikol_v2_582	AGATGAACAGCGCACAGCCA	GeCKO and Brunello
AURKC	atatcttgtggaaaggacgaaacaccgATTCTGGAATATGCTCCAAGgttttagagctagaaatagcaagttaa	epikol_v2_583	ATTCTGGAATATGCTCCAAG	Brunello
AURKC	atatcttgtggaaaggacgaaacaccgCACGGCTGCTCACGACGCCGgttttagagctagaaatagcaagttaa	epikol_v2_584	CACGGCTGCTCACGACGCCG	Custom Design
AURKC	atatcttgtggaaaggacgaaacaccgCTAGGAGGAAGACAATGTGTgttttagagctagaaatagcaagttaa	epikol_v2_585	CTAGGAGGAAGACAATGTGT	Brunello
AURKC	atatcttgtggaaaggacgaaacaccgCTCTCACACTCTTCGCCTGCgttttagagctagaaatagcaagttaa	epikol_v2_586	CTCTCACACTCTTCGCCTGC	GeCKO
AURKC	atatcttgtggaaaggacgaaacaccgGACTTACAGACGCATCCTCAgttttagagctagaaatagcaagttaa	epikol_v2_587	GACTTACAGACGCATCCTCA	GeCKO
AURKC	atatcttgtggaaaggacgaaacaccgGGAAATAGTTATACAGGCGCgttttagagctagaaatagcaagttaa	epikol_v2_588	GGAAATAGTTATACAGGCGC	Brunello
AURKC	atatcttgtggaaaggacgaaacaccgTCTCAATTTCCCGGCGCAGCgttttagagctagaaatagcaagttaa	epikol_v2_589	TCTCAATTTCCCGGCGCAGC	GeCKO
AURKC	atatcttgtggaaaggacgaaacaccgTTTCAAAGTCATCGACTGTGgttttagagctagaaatagcaagttaa	epikol_v2_590	TTTCAAAGTCATCGACTGTG	GeCKO
BABAM1	atatcttgtggaaaggacgaaacaccgAGGCCGTCTCCAGATCATAGgttttagagctagaaatagcaagttaa	epikol_v2_591	AGGCCGTCTCCAGATCATAG	GeCKO
BABAM1	atatcttgtggaaaggacgaaacaccgCAAAAGCCACGAGTTTGCACgttttagagctagaaatagcaagttaa	epikol_v2_592	CAAAAGCCACGAGTTTGCAC	GeCKO and Brunello
BABAM1	atatcttgtggaaaggacgaaacaccgCCGTTGAACGACTCCAGCTTgttttagagctagaaatagcaagttaa	epikol_v2_593	CCGTTGAACGACTCCAGCTT	GeCKO
BABAM1	atatcttgtggaaaggacgaaacaccgGCTACAGAGCTCGCGGGGGTgttttagagctagaaatagcaagttaa	epikol_v2_594	GCTACAGAGCTCGCGGGGGT	GeCKO
BABAM1	atatcttgtggaaaggacgaaacaccgGGAAATGTCACTGCCAAAGCgttttagagctagaaatagcaagttaa	epikol_v2_595	GGAAATGTCACTGCCAAAGC	GeCKO
BABAM1	atatcttgtggaaaggacgaaacaccgGGCAGCTACAGAGCTCGCGGgttttagagctagaaatagcaagttaa	epikol_v2_596	GGCAGCTACAGAGCTCGCGG	Brunello
BABAM1	atatcttgtggaaaggacgaaacaccgGGCCGGCTCCTGAAGTGTTGgttttagagctagaaatagcaagttaa	epikol_v2_597	GGCCGGCTCCTGAAGTGTTG	Brunello
BABAM1	atatcttgtggaaaggacgaaacaccgGGGCTGCGCCGTACAACTTCgttttagagctagaaatagcaagttaa	epikol_v2_598	GGGCTGCGCCGTACAACTTC	Custom Design
BABAM1	atatcttgtggaaaggacgaaacaccgTGGTGAACGATGACACGGCCgttttagagctagaaatagcaagttaa	epikol_v2_599	TGGTGAACGATGACACGGCC	GeCKO
BABAM1	atatcttgtggaaaggacgaaacaccgTGTCCGAATTTGGACCTCAGgttttagagctagaaatagcaagttaa	epikol_v2_600	TGTCCGAATTTGGACCTCAG	Brunello
BAHD1	atatcttgtggaaaggacgaaacaccgACAGGCCATTGTAGTCGGCGgttttagagctagaaatagcaagttaa	epikol_v2_601	ACAGGCCATTGTAGTCGGCG	Brunello
BAHD1	atatcttgtggaaaggacgaaacaccgAGCCATTAGTGCGGCGGCGAgttttagagctagaaatagcaagttaa	epikol_v2_602	AGCCATTAGTGCGGCGGCGA	GeCKO
BAHD1	atatcttgtggaaaggacgaaacaccgCAATGGCAAGAACTATCCCAgttttagagctagaaatagcaagttaa	epikol_v2_603	CAATGGCAAGAACTATCCCA	Brunello
BAHD1	atatcttgtggaaaggacgaaacaccgCAGTAGCACGATCACGGTCAgttttagagctagaaatagcaagttaa	epikol_v2_604	CAGTAGCACGATCACGGTCA	Brunello
BAHD1	atatcttgtggaaaggacgaaacaccgCCAGCGTGGGTAACAGACAGgttttagagctagaaatagcaagttaa	epikol_v2_605	CCAGCGTGGGTAACAGACAG	Brunello
BAHD1	atatcttgtggaaaggacgaaacaccgCCCCATGCCGCTCTACCGCCgttttagagctagaaatagcaagttaa	epikol_v2_606	CCCCATGCCGCTCTACCGCC	GeCKO
BAHD1	atatcttgtggaaaggacgaaacaccgCGCCGTCGCCGCCGCACTAAgttttagagctagaaatagcaagttaa	epikol_v2_607	CGCCGTCGCCGCCGCACTAA	GeCKO
BAHD1	atatcttgtggaaaggacgaaacaccgCGTGACCGTGATCGTGCTACgttttagagctagaaatagcaagttaa	epikol_v2_608	CGTGACCGTGATCGTGCTAC	GeCKO
BAHD1	atatcttgtggaaaggacgaaacaccgCTCGCTAGAGCAGTAGCGAGgttttagagctagaaatagcaagttaa	epikol_v2_609	CTCGCTAGAGCAGTAGCGAG	GeCKO
BAHD1	atatcttgtggaaaggacgaaacaccgGCAGCTCACCTCGTGCATGCgttttagagctagaaatagcaagttaa	epikol_v2_610	GCAGCTCACCTCGTGCATGC	GeCKO
BANP	atatcttgtggaaaggacgaaacaccgAGACGTGCAACAAAGTGCGAgttttagagctagaaatagcaagttaa	epikol_v2_611	AGACGTGCAACAAAGTGCGA	Brunello
BANP	atatcttgtggaaaggacgaaacaccgAGGCTGTGTCCAACCTCTCGgttttagagctagaaatagcaagttaa	epikol_v2_612	AGGCTGTGTCCAACCTCTCG	Brunello
BANP	atatcttgtggaaaggacgaaacaccgATCGCACTTTGTTGCACGTCgttttagagctagaaatagcaagttaa	epikol_v2_613	ATCGCACTTTGTTGCACGTC	GeCKO
BANP	atatcttgtggaaaggacgaaacaccgATGGTGGCCGGCTCCCCTCTgttttagagctagaaatagcaagttaa	epikol_v2_614	ATGGTGGCCGGCTCCCCTCT	GeCKO
BANP	atatcttgtggaaaggacgaaacaccgCAACCTCCAGATCCATCACGgttttagagctagaaatagcaagttaa	epikol_v2_615	CAACCTCCAGATCCATCACG	GeCKO
BANP	atatcttgtggaaaggacgaaacaccgCGCAGCGTACCCGCATCTCGgttttagagctagaaatagcaagttaa	epikol_v2_616	CGCAGCGTACCCGCATCTCG	Brunello
BANP	atatcttgtggaaaggacgaaacaccgCGCGCTGGCCAACGCACAGCgttttagagctagaaatagcaagttaa	epikol_v2_617	CGCGCTGGCCAACGCACAGC	GeCKO
BANP	atatcttgtggaaaggacgaaacaccgGACCGTCCTGCCCCACGTGAgttttagagctagaaatagcaagttaa	epikol_v2_618	GACCGTCCTGCCCCACGTGA	GeCKO
BANP	atatcttgtggaaaggacgaaacaccgGATCTGCACCTGCTGTGCGTgttttagagctagaaatagcaagttaa	epikol_v2_619	GATCTGCACCTGCTGTGCGT	GeCKO
BANP	atatcttgtggaaaggacgaaacaccgTGGCGGTCAAGAGCTTCTCGgttttagagctagaaatagcaagttaa	epikol_v2_620	TGGCGGTCAAGAGCTTCTCG	Brunello
BAP1	atatcttgtggaaaggacgaaacaccgACCCACCCTGAGTCGCATGAgttttagagctagaaatagcaagttaa	epikol_v2_621	ACCCACCCTGAGTCGCATGA	GeCKO
BAP1	atatcttgtggaaaggacgaaacaccgCACGGACGTATCATCCACCAgttttagagctagaaatagcaagttaa	epikol_v2_622	CACGGACGTATCATCCACCA	Brunello
BAP1	atatcttgtggaaaggacgaaacaccgCCAAGGTAGAGACCTTTCGCgttttagagctagaaatagcaagttaa	epikol_v2_623	CCAAGGTAGAGACCTTTCGC	GeCKO
BAP1	atatcttgtggaaaggacgaaacaccgCGACCTTCAGAGCAAATGTCgttttagagctagaaatagcaagttaa	epikol_v2_624	CGACCTTCAGAGCAAATGTC	GeCKO
BAP1	atatcttgtggaaaggacgaaacaccgGAACCGTCAGACAGTACTAGgttttagagctagaaatagcaagttaa	epikol_v2_625	GAACCGTCAGACAGTACTAG	Brunello
BAP1	atatcttgtggaaaggacgaaacaccgGTCCATCAAGACTAGCAGCGgttttagagctagaaatagcaagttaa	epikol_v2_626	GTCCATCAAGACTAGCAGCG	Brunello
BAP1	atatcttgtggaaaggacgaaacaccgTACCGAAATCTTCCACGAGCgttttagagctagaaatagcaagttaa	epikol_v2_627	TACCGAAATCTTCCACGAGC	GeCKO
BAP1	atatcttgtggaaaggacgaaacaccgTCAAATGGATCGAAGAGCGCgttttagagctagaaatagcaagttaa	epikol_v2_628	TCAAATGGATCGAAGAGCGC	GeCKO
BAP1	atatcttgtggaaaggacgaaacaccgTCTACCCCATTGACCATGGTgttttagagctagaaatagcaagttaa	epikol_v2_629	TCTACCCCATTGACCATGGT	Brunello
BAP1	atatcttgtggaaaggacgaaacaccgTGAAGTCCTTCATGCGACTCgttttagagctagaaatagcaagttaa	epikol_v2_630	TGAAGTCCTTCATGCGACTC	GeCKO
BARD1	atatcttgtggaaaggacgaaacaccgATGTCCAGTGTGTTACACCCgttttagagctagaaatagcaagttaa	epikol_v2_631	ATGTCCAGTGTGTTACACCC	GeCKO and Brunello
BARD1	atatcttgtggaaaggacgaaacaccgCTACATGACAATGAGCTGTCgttttagagctagaaatagcaagttaa	epikol_v2_632	CTACATGACAATGAGCTGTC	GeCKO
BARD1	atatcttgtggaaaggacgaaacaccgCTGCTTCTGCGTGGACCTTCgttttagagctagaaatagcaagttaa	epikol_v2_633	CTGCTTCTGCGTGGACCTTC	Custom Design
BARD1	atatcttgtggaaaggacgaaacaccgGACTGGAAAGTCTATTGTGAgttttagagctagaaatagcaagttaa	epikol_v2_634	GACTGGAAAGTCTATTGTGA	Brunello
BARD1	atatcttgtggaaaggacgaaacaccgGATGTGAGCACATCTTCTGTgttttagagctagaaatagcaagttaa	epikol_v2_635	GATGTGAGCACATCTTCTGT	GeCKO
BARD1	atatcttgtggaaaggacgaaacaccgGCGGGACGATGCCGGATAATgttttagagctagaaatagcaagttaa	epikol_v2_636	GCGGGACGATGCCGGATAAT	GeCKO
BARD1	atatcttgtggaaaggacgaaacaccgGCTGTGAAAAGAAATCATAGgttttagagctagaaatagcaagttaa	epikol_v2_637	GCTGTGAAAAGAAATCATAG	Brunello
BARD1	atatcttgtggaaaggacgaaacaccgGGTCGAGCGCGGCGCGACTGgttttagagctagaaatagcaagttaa	epikol_v2_638	GGTCGAGCGCGGCGCGACTG	GeCKO
BARD1	atatcttgtggaaaggacgaaacaccgGTAAAGTTGGTGGTACATCAgttttagagctagaaatagcaagttaa	epikol_v2_639	GTAAAGTTGGTGGTACATCA	Brunello
BARD1	atatcttgtggaaaggacgaaacaccgTCACATCCTCCTAAACACACgttttagagctagaaatagcaagttaa	epikol_v2_640	TCACATCCTCCTAAACACAC	GeCKO
BAZ1A	atatcttgtggaaaggacgaaacaccgAGCAGGACTGAAGATAAATGgttttagagctagaaatagcaagttaa	epikol_v2_641	AGCAGGACTGAAGATAAATG	Brunello
BAZ1A	atatcttgtggaaaggacgaaacaccgCACTTTATACTTGAATAGTAgttttagagctagaaatagcaagttaa	epikol_v2_642	CACTTTATACTTGAATAGTA	GeCKO
BAZ1A	atatcttgtggaaaggacgaaacaccgCAGTGCATAAGCCAAATCGGgttttagagctagaaatagcaagttaa	epikol_v2_643	CAGTGCATAAGCCAAATCGG	Brunello
BAZ1A	atatcttgtggaaaggacgaaacaccgCTCCCTCTTCGTCTGTTAGCgttttagagctagaaatagcaagttaa	epikol_v2_644	CTCCCTCTTCGTCTGTTAGC	GeCKO
BAZ1A	atatcttgtggaaaggacgaaacaccgTCCAGTATCGTCTATACATGgttttagagctagaaatagcaagttaa	epikol_v2_645	TCCAGTATCGTCTATACATG	Brunello
BAZ1A	atatcttgtggaaaggacgaaacaccgTGGTGTCAAATCATACACTGgttttagagctagaaatagcaagttaa	epikol_v2_646	TGGTGTCAAATCATACACTG	Brunello
BAZ1A	atatcttgtggaaaggacgaaacaccgTGTGCTGTGACGGGTAGACCgttttagagctagaaatagcaagttaa	epikol_v2_647	TGTGCTGTGACGGGTAGACC	GeCKO
BAZ1A	atatcttgtggaaaggacgaaacaccgTTGACTAATATGTATTCGTTgttttagagctagaaatagcaagttaa	epikol_v2_648	TTGACTAATATGTATTCGTT	GeCKO
BAZ1A	atatcttgtggaaaggacgaaacaccgTTGTTAAAGCAACACAAATCgttttagagctagaaatagcaagttaa	epikol_v2_649	TTGTTAAAGCAACACAAATC	GeCKO
BAZ1A	atatcttgtggaaaggacgaaacaccgTTTCATGTAAGCGCGAACGAgttttagagctagaaatagcaagttaa	epikol_v2_650	TTTCATGTAAGCGCGAACGA	GeCKO
BAZ1B	atatcttgtggaaaggacgaaacaccgAAAGGTACAGTGAGCGCATTgttttagagctagaaatagcaagttaa	epikol_v2_651	AAAGGTACAGTGAGCGCATT	GeCKO
BAZ1B	atatcttgtggaaaggacgaaacaccgAATTCATCTTCTACGACCCAgttttagagctagaaatagcaagttaa	epikol_v2_652	AATTCATCTTCTACGACCCA	Brunello
BAZ1B	atatcttgtggaaaggacgaaacaccgAGGCCAAACTAGTCATGCGCgttttagagctagaaatagcaagttaa	epikol_v2_653	AGGCCAAACTAGTCATGCGC	Brunello
BAZ1B	atatcttgtggaaaggacgaaacaccgAGTTTCACATCATATTTGTGgttttagagctagaaatagcaagttaa	epikol_v2_654	AGTTTCACATCATATTTGTG	GeCKO
BAZ1B	atatcttgtggaaaggacgaaacaccgATCATGACCAAATATGCTGTgttttagagctagaaatagcaagttaa	epikol_v2_655	ATCATGACCAAATATGCTGT	Brunello
BAZ1B	atatcttgtggaaaggacgaaacaccgCAGAGAGTATGAAGCCCGCTgttttagagctagaaatagcaagttaa	epikol_v2_656	CAGAGAGTATGAAGCCCGCT	GeCKO
BAZ1B	atatcttgtggaaaggacgaaacaccgCTTCCTACTTCATTAAAAAAgttttagagctagaaatagcaagttaa	epikol_v2_657	CTTCCTACTTCATTAAAAAA	GeCKO
BAZ1B	atatcttgtggaaaggacgaaacaccgGAACTCCAGTCAGATTGCTCgttttagagctagaaatagcaagttaa	epikol_v2_658	GAACTCCAGTCAGATTGCTC	GeCKO
BAZ1B	atatcttgtggaaaggacgaaacaccgGATTGTGAAGATTCATCCTTgttttagagctagaaatagcaagttaa	epikol_v2_659	GATTGTGAAGATTCATCCTT	GeCKO
BAZ1B	atatcttgtggaaaggacgaaacaccgTGTACCCCCAGAATTCCGTGgttttagagctagaaatagcaagttaa	epikol_v2_660	TGTACCCCCAGAATTCCGTG	Brunello
BAZ2A	atatcttgtggaaaggacgaaacaccgACGGTACCCAGAGTCCCATGgttttagagctagaaatagcaagttaa	epikol_v2_661	ACGGTACCCAGAGTCCCATG	Brunello
BAZ2A	atatcttgtggaaaggacgaaacaccgCACTGGGCAATGTCAGACCAgttttagagctagaaatagcaagttaa	epikol_v2_662	CACTGGGCAATGTCAGACCA	Brunello
BAZ2A	atatcttgtggaaaggacgaaacaccgCAGCAGAGGAGATCCCGTCGgttttagagctagaaatagcaagttaa	epikol_v2_663	CAGCAGAGGAGATCCCGTCG	Brunello
BAZ2A	atatcttgtggaaaggacgaaacaccgCAGCGTCACTACCATTATTCgttttagagctagaaatagcaagttaa	epikol_v2_664	CAGCGTCACTACCATTATTC	GeCKO
BAZ2A	atatcttgtggaaaggacgaaacaccgCCATATAGTCCTCCACTCACgttttagagctagaaatagcaagttaa	epikol_v2_665	CCATATAGTCCTCCACTCAC	GeCKO
BAZ2A	atatcttgtggaaaggacgaaacaccgCTCCTTAGAAGTCCCGTTGAgttttagagctagaaatagcaagttaa	epikol_v2_666	CTCCTTAGAAGTCCCGTTGA	GeCKO
BAZ2A	atatcttgtggaaaggacgaaacaccgGATGTCACTGAAGCCGTCAAgttttagagctagaaatagcaagttaa	epikol_v2_667	GATGTCACTGAAGCCGTCAA	GeCKO
BAZ2A	atatcttgtggaaaggacgaaacaccgGGTGGGACTGGCAAAGATAGgttttagagctagaaatagcaagttaa	epikol_v2_668	GGTGGGACTGGCAAAGATAG	GeCKO
BAZ2A	atatcttgtggaaaggacgaaacaccgTGAATAGTGGATGACTGATCgttttagagctagaaatagcaagttaa	epikol_v2_669	TGAATAGTGGATGACTGATC	GeCKO
BAZ2A	atatcttgtggaaaggacgaaacaccgTGTGGAATCGTTACACCAAGgttttagagctagaaatagcaagttaa	epikol_v2_670	TGTGGAATCGTTACACCAAG	Brunello
BAZ2B	atatcttgtggaaaggacgaaacaccgAGAACAAGTCCTGGAATACGgttttagagctagaaatagcaagttaa	epikol_v2_671	AGAACAAGTCCTGGAATACG	Brunello
BAZ2B	atatcttgtggaaaggacgaaacaccgAGATGAAGTTGGTGTAGTAGgttttagagctagaaatagcaagttaa	epikol_v2_672	AGATGAAGTTGGTGTAGTAG	GeCKO
BAZ2B	atatcttgtggaaaggacgaaacaccgAGCTCTACAATCAACCCATGgttttagagctagaaatagcaagttaa	epikol_v2_673	AGCTCTACAATCAACCCATG	GeCKO
BAZ2B	atatcttgtggaaaggacgaaacaccgAGTAATACATCATCTGTAATgttttagagctagaaatagcaagttaa	epikol_v2_674	AGTAATACATCATCTGTAAT	GeCKO
BAZ2B	atatcttgtggaaaggacgaaacaccgAGTGTCGAGTGCCTTCCCAAgttttagagctagaaatagcaagttaa	epikol_v2_675	AGTGTCGAGTGCCTTCCCAA	GeCKO
BAZ2B	atatcttgtggaaaggacgaaacaccgGCTGGGGGAGCAAATAGTGGgttttagagctagaaatagcaagttaa	epikol_v2_676	GCTGGGGGAGCAAATAGTGG	Brunello
BAZ2B	atatcttgtggaaaggacgaaacaccgGTAGCATATTATGCTCCATGgttttagagctagaaatagcaagttaa	epikol_v2_677	GTAGCATATTATGCTCCATG	Brunello
BAZ2B	atatcttgtggaaaggacgaaacaccgGTCTGGGATTCAGACGCAAGgttttagagctagaaatagcaagttaa	epikol_v2_678	GTCTGGGATTCAGACGCAAG	Brunello
BAZ2B	atatcttgtggaaaggacgaaacaccgTGGGAAGGCACTCGACACTGgttttagagctagaaatagcaagttaa	epikol_v2_679	TGGGAAGGCACTCGACACTG	GeCKO
BAZ2B	atatcttgtggaaaggacgaaacaccgTTGTCAACTCTAGCATCCAAgttttagagctagaaatagcaagttaa	epikol_v2_680	TTGTCAACTCTAGCATCCAA	GeCKO
BCOR	atatcttgtggaaaggacgaaacaccgAAAGAGAATCGCCAACTCAGgttttagagctagaaatagcaagttaa	epikol_v2_681	AAAGAGAATCGCCAACTCAG	Brunello
BCOR	atatcttgtggaaaggacgaaacaccgACAAACTCTGGACGGCCGGTgttttagagctagaaatagcaagttaa	epikol_v2_682	ACAAACTCTGGACGGCCGGT	Brunello
BCOR	atatcttgtggaaaggacgaaacaccgCCCACGTGCTGAATAACGGAgttttagagctagaaatagcaagttaa	epikol_v2_683	CCCACGTGCTGAATAACGGA	Brunello
BCOR	atatcttgtggaaaggacgaaacaccgCTTCGCTCGCCCCACACATGgttttagagctagaaatagcaagttaa	epikol_v2_684	CTTCGCTCGCCCCACACATG	GeCKO
BCOR	atatcttgtggaaaggacgaaacaccgGAATCCCTTGAACCACAACGgttttagagctagaaatagcaagttaa	epikol_v2_685	GAATCCCTTGAACCACAACG	GeCKO
BCOR	atatcttgtggaaaggacgaaacaccgGCAAATTCAGCCCAGCCGACgttttagagctagaaatagcaagttaa	epikol_v2_686	GCAAATTCAGCCCAGCCGAC	GeCKO
BCOR	atatcttgtggaaaggacgaaacaccgGCTGCCACAAGCACTCTAGGgttttagagctagaaatagcaagttaa	epikol_v2_687	GCTGCCACAAGCACTCTAGG	Brunello
BCOR	atatcttgtggaaaggacgaaacaccgTCCTCCAGGGTGACCGACTTgttttagagctagaaatagcaagttaa	epikol_v2_688	TCCTCCAGGGTGACCGACTT	GeCKO
BCOR	atatcttgtggaaaggacgaaacaccgTCTTACCACGTTGTGGTTCAgttttagagctagaaatagcaagttaa	epikol_v2_689	TCTTACCACGTTGTGGTTCA	GeCKO
BCOR	atatcttgtggaaaggacgaaacaccgTGTGTGGGGCGAGCGAAGACgttttagagctagaaatagcaagttaa	epikol_v2_690	TGTGTGGGGCGAGCGAAGAC	GeCKO
BCORL1	atatcttgtggaaaggacgaaacaccgAAAACGAGCCGACAGCCACGgttttagagctagaaatagcaagttaa	epikol_v2_691	AAAACGAGCCGACAGCCACG	GeCKO
BCORL1	atatcttgtggaaaggacgaaacaccgATTCGAATGTCCCCACCGCTgttttagagctagaaatagcaagttaa	epikol_v2_692	ATTCGAATGTCCCCACCGCT	GeCKO
BCORL1	atatcttgtggaaaggacgaaacaccgCTGGAACAAGCCCTGAATGGgttttagagctagaaatagcaagttaa	epikol_v2_693	CTGGAACAAGCCCTGAATGG	Brunello
BCORL1	atatcttgtggaaaggacgaaacaccgGCGGGATATATACCAGCGGCgttttagagctagaaatagcaagttaa	epikol_v2_694	GCGGGATATATACCAGCGGC	GeCKO
BCORL1	atatcttgtggaaaggacgaaacaccgGGAGGCGGGATATATACCAGgttttagagctagaaatagcaagttaa	epikol_v2_695	GGAGGCGGGATATATACCAG	Brunello
BCORL1	atatcttgtggaaaggacgaaacaccgTCAGGGGAAAGCACAAGCACgttttagagctagaaatagcaagttaa	epikol_v2_696	TCAGGGGAAAGCACAAGCAC	GeCKO
BCORL1	atatcttgtggaaaggacgaaacaccgTCCCGCATCTGACAGCGCCGgttttagagctagaaatagcaagttaa	epikol_v2_697	TCCCGCATCTGACAGCGCCG	Brunello
BCORL1	atatcttgtggaaaggacgaaacaccgTCTACAGCACCGCTCTACAGgttttagagctagaaatagcaagttaa	epikol_v2_698	TCTACAGCACCGCTCTACAG	GeCKO
BCORL1	atatcttgtggaaaggacgaaacaccgTGATGCCACACATGCGAATCgttttagagctagaaatagcaagttaa	epikol_v2_699	TGATGCCACACATGCGAATC	GeCKO
BCORL1	atatcttgtggaaaggacgaaacaccgTTCCCATTGACTGAACACCGgttttagagctagaaatagcaagttaa	epikol_v2_700	TTCCCATTGACTGAACACCG	Brunello
BID	atatcttgtggaaaggacgaaacaccgACATCATCCGGAATATTGCCgttttagagctagaaatagcaagttaa	epikol_v2_701	ACATCATCCGGAATATTGCC	Brunello
BID	atatcttgtggaaaggacgaaacaccgAGAACCTACGCACCTACGTGgttttagagctagaaatagcaagttaa	epikol_v2_702	AGAACCTACGCACCTACGTG	GeCKO
BID	atatcttgtggaaaggacgaaacaccgCAACAACGGTTCCAGCCTCAgttttagagctagaaatagcaagttaa	epikol_v2_703	CAACAACGGTTCCAGCCTCA	Brunello
BID	atatcttgtggaaaggacgaaacaccgCAGGAACACCAGCCGGTCGGgttttagagctagaaatagcaagttaa	epikol_v2_704	CAGGAACACCAGCCGGTCGG	Brunello
BID	atatcttgtggaaaggacgaaacaccgCATGGACCGTAGCATCCCTCgttttagagctagaaatagcaagttaa	epikol_v2_705	CATGGACCGTAGCATCCCTC	GeCKO
BID	atatcttgtggaaaggacgaaacaccgCCTCACTCACCTCCTCCGACgttttagagctagaaatagcaagttaa	epikol_v2_706	CCTCACTCACCTCCTCCGAC	GeCKO
BID	atatcttgtggaaaggacgaaacaccgGCTCATCGTAGCCCTCCCACgttttagagctagaaatagcaagttaa	epikol_v2_707	GCTCATCGTAGCCCTCCCAC	GeCKO
BID	atatcttgtggaaaggacgaaacaccgTCAACAACGGTTCCAGCCTCgttttagagctagaaatagcaagttaa	epikol_v2_708	TCAACAACGGTTCCAGCCTC	GeCKO
BID	atatcttgtggaaaggacgaaacaccgTCTGGCTAAGCTCCTCACGTgttttagagctagaaatagcaagttaa	epikol_v2_709	TCTGGCTAAGCTCCTCACGT	GeCKO
BID	atatcttgtggaaaggacgaaacaccgTGGGAAGAATAGAGGCAGGTgttttagagctagaaatagcaagttaa	epikol_v2_710	TGGGAAGAATAGAGGCAGGT	Brunello
BMI1	atatcttgtggaaaggacgaaacaccgAAAGGTTTACCATCAGCAGAgttttagagctagaaatagcaagttaa	epikol_v2_711	AAAGGTTTACCATCAGCAGA	GeCKO
BMI1	atatcttgtggaaaggacgaaacaccgAACGTGTATTGTTCGTTACCgttttagagctagaaatagcaagttaa	epikol_v2_712	AACGTGTATTGTTCGTTACC	GeCKO
BMI1	atatcttgtggaaaggacgaaacaccgAATGGCTCTAATGAAGATAGgttttagagctagaaatagcaagttaa	epikol_v2_713	AATGGCTCTAATGAAGATAG	Brunello
BMI1	atatcttgtggaaaggacgaaacaccgATTGTATACAAATTAGTTCCgttttagagctagaaatagcaagttaa	epikol_v2_714	ATTGTATACAAATTAGTTCC	GeCKO
BMI1	atatcttgtggaaaggacgaaacaccgCTAATTTGTATACAATATCTgttttagagctagaaatagcaagttaa	epikol_v2_715	CTAATTTGTATACAATATCT	GeCKO
BMI1	atatcttgtggaaaggacgaaacaccgCTCCACAAAGCACACACATCgttttagagctagaaatagcaagttaa	epikol_v2_716	CTCCACAAAGCACACACATC	Brunello
BMI1	atatcttgtggaaaggacgaaacaccgGATTGATGTCATGTATGAGGgttttagagctagaaatagcaagttaa	epikol_v2_717	GATTGATGTCATGTATGAGG	Brunello
BMI1	atatcttgtggaaaggacgaaacaccgGCAGCTCATCCTTCTGCTGAgttttagagctagaaatagcaagttaa	epikol_v2_718	GCAGCTCATCCTTCTGCTGA	GeCKO
BMI1	atatcttgtggaaaggacgaaacaccgTCCTACCTTATATTCAGTAGgttttagagctagaaatagcaagttaa	epikol_v2_719	TCCTACCTTATATTCAGTAG	GeCKO
BMI1	atatcttgtggaaaggacgaaacaccgTTCTCTTTATTAGATTGGATgttttagagctagaaatagcaagttaa	epikol_v2_720	TTCTCTTTATTAGATTGGAT	Brunello
BPTF	atatcttgtggaaaggacgaaacaccgAAAGGAGCAGAGCAAAACCGgttttagagctagaaatagcaagttaa	epikol_v2_721	AAAGGAGCAGAGCAAAACCG	Brunello
BPTF	atatcttgtggaaaggacgaaacaccgACACATTATAGAAGAAATTTgttttagagctagaaatagcaagttaa	epikol_v2_722	ACACATTATAGAAGAAATTT	GeCKO
BPTF	atatcttgtggaaaggacgaaacaccgACCATTAGCTGCCGCCAGAAgttttagagctagaaatagcaagttaa	epikol_v2_723	ACCATTAGCTGCCGCCAGAA	GeCKO
BPTF	atatcttgtggaaaggacgaaacaccgACGCTATCTTTCAGATCAGCgttttagagctagaaatagcaagttaa	epikol_v2_724	ACGCTATCTTTCAGATCAGC	GeCKO
BPTF	atatcttgtggaaaggacgaaacaccgACTGCTATCCTGAATAGACAgttttagagctagaaatagcaagttaa	epikol_v2_725	ACTGCTATCCTGAATAGACA	Brunello
BPTF	atatcttgtggaaaggacgaaacaccgAGTCAATTAATTCTGCAAGTgttttagagctagaaatagcaagttaa	epikol_v2_726	AGTCAATTAATTCTGCAAGT	GeCKO
BPTF	atatcttgtggaaaggacgaaacaccgCCAGATGATGACCCTGAGCAgttttagagctagaaatagcaagttaa	epikol_v2_727	CCAGATGATGACCCTGAGCA	GeCKO
BPTF	atatcttgtggaaaggacgaaacaccgGAGGACTTGGGAAATTCAAGgttttagagctagaaatagcaagttaa	epikol_v2_728	GAGGACTTGGGAAATTCAAG	Brunello
BPTF	atatcttgtggaaaggacgaaacaccgGCCTTCGATCAAGTGCACTGgttttagagctagaaatagcaagttaa	epikol_v2_729	GCCTTCGATCAAGTGCACTG	Brunello
BPTF	atatcttgtggaaaggacgaaacaccgGTTCCGCAGTACCTCGTAAAgttttagagctagaaatagcaagttaa	epikol_v2_730	GTTCCGCAGTACCTCGTAAA	GeCKO
BRCA1	atatcttgtggaaaggacgaaacaccgAAACTTACTTGCAAAATATGgttttagagctagaaatagcaagttaa	epikol_v2_731	AAACTTACTTGCAAAATATG	GeCKO
BRCA1	atatcttgtggaaaggacgaaacaccgAAATCTTAGAGTGTCCCATCgttttagagctagaaatagcaagttaa	epikol_v2_732	AAATCTTAGAGTGTCCCATC	GeCKO
BRCA1	atatcttgtggaaaggacgaaacaccgAAGGAGCCAACATAACAGATgttttagagctagaaatagcaagttaa	epikol_v2_733	AAGGAGCCAACATAACAGAT	Brunello
BRCA1	atatcttgtggaaaggacgaaacaccgAGAAACCTACAACTCATGGAgttttagagctagaaatagcaagttaa	epikol_v2_734	AGAAACCTACAACTCATGGA	Brunello
BRCA1	atatcttgtggaaaggacgaaacaccgAGTTTCTATCATCCAAAGTAgttttagagctagaaatagcaagttaa	epikol_v2_735	AGTTTCTATCATCCAAAGTA	GeCKO
BRCA1	atatcttgtggaaaggacgaaacaccgGGCTCAGGGTTACCGAAGAGgttttagagctagaaatagcaagttaa	epikol_v2_736	GGCTCAGGGTTACCGAAGAG	Brunello
BRCA1	atatcttgtggaaaggacgaaacaccgGGTTTCTGTAGCCCATACTTgttttagagctagaaatagcaagttaa	epikol_v2_737	GGTTTCTGTAGCCCATACTT	GeCKO
BRCA1	atatcttgtggaaaggacgaaacaccgTGAACCCGAAAATCCTTCCTgttttagagctagaaatagcaagttaa	epikol_v2_738	TGAACCCGAAAATCCTTCCT	GeCKO
BRCA1	atatcttgtggaaaggacgaaacaccgTGCTAGTCTGGAGTTGATCAgttttagagctagaaatagcaagttaa	epikol_v2_739	TGCTAGTCTGGAGTTGATCA	GeCKO
BRCA1	atatcttgtggaaaggacgaaacaccgTGGTACTGATTATGGCACTCgttttagagctagaaatagcaagttaa	epikol_v2_740	TGGTACTGATTATGGCACTC	Brunello
BRCA2	atatcttgtggaaaggacgaaacaccgAAAATGTCAGACAAGCTCAAgttttagagctagaaatagcaagttaa	epikol_v2_741	AAAATGTCAGACAAGCTCAA	Brunello
BRCA2	atatcttgtggaaaggacgaaacaccgAAATCAAGAAAAATCCTTAAgttttagagctagaaatagcaagttaa	epikol_v2_742	AAATCAAGAAAAATCCTTAA	GeCKO
BRCA2	atatcttgtggaaaggacgaaacaccgAATTATGGCAGGTTGTTACGgttttagagctagaaatagcaagttaa	epikol_v2_743	AATTATGGCAGGTTGTTACG	Brunello
BRCA2	atatcttgtggaaaggacgaaacaccgACTTATTAAATGAATTTGACgttttagagctagaaatagcaagttaa	epikol_v2_744	ACTTATTAAATGAATTTGAC	GeCKO
BRCA2	atatcttgtggaaaggacgaaacaccgAGCACAGTAGAACTAAGGGTgttttagagctagaaatagcaagttaa	epikol_v2_745	AGCACAGTAGAACTAAGGGT	Brunello
BRCA2	atatcttgtggaaaggacgaaacaccgATGTAGCACGCATTCACATAgttttagagctagaaatagcaagttaa	epikol_v2_746	ATGTAGCACGCATTCACATA	GeCKO
BRCA2	atatcttgtggaaaggacgaaacaccgCGATTACCTGTGTACCCTTTgttttagagctagaaatagcaagttaa	epikol_v2_747	CGATTACCTGTGTACCCTTT	GeCKO
BRCA2	atatcttgtggaaaggacgaaacaccgCTGTCTACCTGACCAATCGAgttttagagctagaaatagcaagttaa	epikol_v2_748	CTGTCTACCTGACCAATCGA	GeCKO
BRCA2	atatcttgtggaaaggacgaaacaccgGTCTACCTGACCAATCGATGgttttagagctagaaatagcaagttaa	epikol_v2_749	GTCTACCTGACCAATCGATG	Brunello
BRCA2	atatcttgtggaaaggacgaaacaccgGTCTTACCGAAAGGGTACACgttttagagctagaaatagcaagttaa	epikol_v2_750	GTCTTACCGAAAGGGTACAC	GeCKO
BRCC3	atatcttgtggaaaggacgaaacaccgACAAGCCATGTACCAGATGAgttttagagctagaaatagcaagttaa	epikol_v2_751	ACAAGCCATGTACCAGATGA	GeCKO
BRCC3	atatcttgtggaaaggacgaaacaccgAGTAATGGGGCTGTGCATAGgttttagagctagaaatagcaagttaa	epikol_v2_752	AGTAATGGGGCTGTGCATAG	Brunello
BRCC3	atatcttgtggaaaggacgaaacaccgATACTTACTCTGAACTCTTTgttttagagctagaaatagcaagttaa	epikol_v2_753	ATACTTACTCTGAACTCTTT	GeCKO
BRCC3	atatcttgtggaaaggacgaaacaccgCAAAGCCTTGATCCATCATCgttttagagctagaaatagcaagttaa	epikol_v2_754	CAAAGCCTTGATCCATCATC	GeCKO
BRCC3	atatcttgtggaaaggacgaaacaccgCACTTGCTTCCAATCCATACgttttagagctagaaatagcaagttaa	epikol_v2_755	CACTTGCTTCCAATCCATAC	GeCKO
BRCC3	atatcttgtggaaaggacgaaacaccgGAGCGTGGTTGAGACAAACGgttttagagctagaaatagcaagttaa	epikol_v2_756	GAGCGTGGTTGAGACAAACG	Brunello
BRCC3	atatcttgtggaaaggacgaaacaccgGCTCTGGAGAAATTTCTACTgttttagagctagaaatagcaagttaa	epikol_v2_757	GCTCTGGAGAAATTTCTACT	Brunello
BRCC3	atatcttgtggaaaggacgaaacaccgGTTCTTATCTTCTATGAAACgttttagagctagaaatagcaagttaa	epikol_v2_758	GTTCTTATCTTCTATGAAAC	GeCKO
BRCC3	atatcttgtggaaaggacgaaacaccgTCTAGTTGAACGATGATACAgttttagagctagaaatagcaagttaa	epikol_v2_759	TCTAGTTGAACGATGATACA	GeCKO
BRCC3	atatcttgtggaaaggacgaaacaccgTTTCCTTTGATAGACTGGCCgttttagagctagaaatagcaagttaa	epikol_v2_760	TTTCCTTTGATAGACTGGCC	Brunello
BRD1	atatcttgtggaaaggacgaaacaccgAAGACAGATGACGACCGCTGgttttagagctagaaatagcaagttaa	epikol_v2_761	AAGACAGATGACGACCGCTG	Brunello
BRD1	atatcttgtggaaaggacgaaacaccgAGCTTTAATGCGCCCAAATGgttttagagctagaaatagcaagttaa	epikol_v2_762	AGCTTTAATGCGCCCAAATG	GeCKO
BRD1	atatcttgtggaaaggacgaaacaccgCACCGTGTTCTATAGAGCCGgttttagagctagaaatagcaagttaa	epikol_v2_763	CACCGTGTTCTATAGAGCCG	GeCKO
BRD1	atatcttgtggaaaggacgaaacaccgCGACTCACCGGCTGCGATCCgttttagagctagaaatagcaagttaa	epikol_v2_764	CGACTCACCGGCTGCGATCC	GeCKO
BRD1	atatcttgtggaaaggacgaaacaccgCGGCGCGAGGTGGACAGCATgttttagagctagaaatagcaagttaa	epikol_v2_765	CGGCGCGAGGTGGACAGCAT	GeCKO
BRD1	atatcttgtggaaaggacgaaacaccgGAGGCCTCTGAATATTTACGgttttagagctagaaatagcaagttaa	epikol_v2_766	GAGGCCTCTGAATATTTACG	Brunello
BRD1	atatcttgtggaaaggacgaaacaccgGCAGCAGTCTCTGATCGACGgttttagagctagaaatagcaagttaa	epikol_v2_767	GCAGCAGTCTCTGATCGACG	Brunello
BRD1	atatcttgtggaaaggacgaaacaccgGTTAAATAGGATTGCGAATCgttttagagctagaaatagcaagttaa	epikol_v2_768	GTTAAATAGGATTGCGAATC	GeCKO
BRD1	atatcttgtggaaaggacgaaacaccgTGATCGAGCTGCTGCGCAAGgttttagagctagaaatagcaagttaa	epikol_v2_769	TGATCGAGCTGCTGCGCAAG	GeCKO
BRD1	atatcttgtggaaaggacgaaacaccgTGTTCTATAGAGCCGCGGTGgttttagagctagaaatagcaagttaa	epikol_v2_770	TGTTCTATAGAGCCGCGGTG	Brunello
BRD2	atatcttgtggaaaggacgaaacaccgACAGTGGTAGGTATCTCAGGgttttagagctagaaatagcaagttaa	epikol_v2_771	ACAGTGGTAGGTATCTCAGG	Brunello
BRD2	atatcttgtggaaaggacgaaacaccgACCACTCTCTCTACGCATAGgttttagagctagaaatagcaagttaa	epikol_v2_772	ACCACTCTCTCTACGCATAG	Brunello
BRD2	atatcttgtggaaaggacgaaacaccgAGCTGGTTGGTAACTCGTCCgttttagagctagaaatagcaagttaa	epikol_v2_773	AGCTGGTTGGTAACTCGTCC	GeCKO
BRD2	atatcttgtggaaaggacgaaacaccgCCAGCTGCAATACCTACACAgttttagagctagaaatagcaagttaa	epikol_v2_774	CCAGCTGCAATACCTACACA	Brunello
BRD2	atatcttgtggaaaggacgaaacaccgCGACCACTCTCTCTACGCATgttttagagctagaaatagcaagttaa	epikol_v2_775	CGACCACTCTCTCTACGCAT	GeCKO
BRD2	atatcttgtggaaaggacgaaacaccgCTTGTTGTAAATGTAACAGTgttttagagctagaaatagcaagttaa	epikol_v2_776	CTTGTTGTAAATGTAACAGT	Brunello
BRD2	atatcttgtggaaaggacgaaacaccgGAAGACGATTTGGCCAAGCCgttttagagctagaaatagcaagttaa	epikol_v2_777	GAAGACGATTTGGCCAAGCC	GeCKO
BRD2	atatcttgtggaaaggacgaaacaccgGAGTCAGGCAAGTCTTTGCGgttttagagctagaaatagcaagttaa	epikol_v2_778	GAGTCAGGCAAGTCTTTGCG	GeCKO
BRD2	atatcttgtggaaaggacgaaacaccgTCATCGCTTAGCAGAACTACgttttagagctagaaatagcaagttaa	epikol_v2_779	TCATCGCTTAGCAGAACTAC	GeCKO
BRD2	atatcttgtggaaaggacgaaacaccgTGTGGAAACATCAGTTCGCAgttttagagctagaaatagcaagttaa	epikol_v2_780	TGTGGAAACATCAGTTCGCA	GeCKO
BRD3	atatcttgtggaaaggacgaaacaccgATACAATCCCCCAGACCACGgttttagagctagaaatagcaagttaa	epikol_v2_781	ATACAATCCCCCAGACCACG	Brunello
BRD3	atatcttgtggaaaggacgaaacaccgATTATTACCCCCTGCTCCAAgttttagagctagaaatagcaagttaa	epikol_v2_782	ATTATTACCCCCTGCTCCAA	GeCKO
BRD3	atatcttgtggaaaggacgaaacaccgCAAAGGTCGGAAGCCGGCTGgttttagagctagaaatagcaagttaa	epikol_v2_783	CAAAGGTCGGAAGCCGGCTG	GeCKO
BRD3	atatcttgtggaaaggacgaaacaccgCATCACTGCAAACGTCACGTgttttagagctagaaatagcaagttaa	epikol_v2_784	CATCACTGCAAACGTCACGT	GeCKO and Brunello
BRD3	atatcttgtggaaaggacgaaacaccgCGACGTGACGTTTGCAGTGAgttttagagctagaaatagcaagttaa	epikol_v2_785	CGACGTGACGTTTGCAGTGA	GeCKO
BRD3	atatcttgtggaaaggacgaaacaccgCGCAATCAAATTGAACCTGCgttttagagctagaaatagcaagttaa	epikol_v2_786	CGCAATCAAATTGAACCTGC	GeCKO
BRD3	atatcttgtggaaaggacgaaacaccgCGCCACGACAGTCGCCCCCGgttttagagctagaaatagcaagttaa	epikol_v2_787	CGCCACGACAGTCGCCCCCG	GeCKO
BRD3	atatcttgtggaaaggacgaaacaccgGAGGAGAGCTCTTCGGACTCgttttagagctagaaatagcaagttaa	epikol_v2_788	GAGGAGAGCTCTTCGGACTC	Custom Design
BRD3	atatcttgtggaaaggacgaaacaccgGATGCTATCCAAGAAGCACGgttttagagctagaaatagcaagttaa	epikol_v2_789	GATGCTATCCAAGAAGCACG	Brunello
BRD3	atatcttgtggaaaggacgaaacaccgTGAAGGTACACAGCAAGTGGgttttagagctagaaatagcaagttaa	epikol_v2_790	TGAAGGTACACAGCAAGTGG	Brunello
BRD4	atatcttgtggaaaggacgaaacaccgACAGGAGGAGGATTCGGCTGgttttagagctagaaatagcaagttaa	epikol_v2_791	ACAGGAGGAGGATTCGGCTG	GeCKO
BRD4	atatcttgtggaaaggacgaaacaccgACTAGCATGTCTGCGGAGAGgttttagagctagaaatagcaagttaa	epikol_v2_792	ACTAGCATGTCTGCGGAGAG	GeCKO
BRD4	atatcttgtggaaaggacgaaacaccgAGTCGAACTGTCACTGTCCGgttttagagctagaaatagcaagttaa	epikol_v2_793	AGTCGAACTGTCACTGTCCG	Brunello
BRD4	atatcttgtggaaaggacgaaacaccgAGTCGATTTCAATCTCGTCGgttttagagctagaaatagcaagttaa	epikol_v2_794	AGTCGATTTCAATCTCGTCG	Brunello
BRD4	atatcttgtggaaaggacgaaacaccgCACCAAACTCCTGAGCATCAgttttagagctagaaatagcaagttaa	epikol_v2_795	CACCAAACTCCTGAGCATCA	Brunello
BRD4	atatcttgtggaaaggacgaaacaccgCCAGACCCCTGTCATGACAGgttttagagctagaaatagcaagttaa	epikol_v2_796	CCAGACCCCTGTCATGACAG	Brunello
BRD4	atatcttgtggaaaggacgaaacaccgGGGAACAATAAAGAAGCGCTgttttagagctagaaatagcaagttaa	epikol_v2_797	GGGAACAATAAAGAAGCGCT	GeCKO
BRD4	atatcttgtggaaaggacgaaacaccgGTCGATGCTTGAGTTGTGTTgttttagagctagaaatagcaagttaa	epikol_v2_798	GTCGATGCTTGAGTTGTGTT	GeCKO
BRD4	atatcttgtggaaaggacgaaacaccgTAAGATCATTAAAACGCCTAgttttagagctagaaatagcaagttaa	epikol_v2_799	TAAGATCATTAAAACGCCTA	GeCKO
BRD4	atatcttgtggaaaggacgaaacaccgTCTAGTCCATCCCCCATTACgttttagagctagaaatagcaagttaa	epikol_v2_800	TCTAGTCCATCCCCCATTAC	GeCKO
BRD7	atatcttgtggaaaggacgaaacaccgAACTGATGAGACAATTGCAGgttttagagctagaaatagcaagttaa	epikol_v2_801	AACTGATGAGACAATTGCAG	GeCKO and Brunello
BRD7	atatcttgtggaaaggacgaaacaccgAGCTCTTTAGCCAAACAAGAgttttagagctagaaatagcaagttaa	epikol_v2_802	AGCTCTTTAGCCAAACAAGA	GeCKO
BRD7	atatcttgtggaaaggacgaaacaccgAGGAACCATGCTTTAGTATCgttttagagctagaaatagcaagttaa	epikol_v2_803	AGGAACCATGCTTTAGTATC	Custom Design
BRD7	atatcttgtggaaaggacgaaacaccgAGGCAAGTCTAATCTCACAGgttttagagctagaaatagcaagttaa	epikol_v2_804	AGGCAAGTCTAATCTCACAG	Brunello
BRD7	atatcttgtggaaaggacgaaacaccgAGTTACCTTTAGTTCTTCTAgttttagagctagaaatagcaagttaa	epikol_v2_805	AGTTACCTTTAGTTCTTCTA	GeCKO
BRD7	atatcttgtggaaaggacgaaacaccgCATGATCATTAAACACCCAAgttttagagctagaaatagcaagttaa	epikol_v2_806	CATGATCATTAAACACCCAA	GeCKO
BRD7	atatcttgtggaaaggacgaaacaccgCCTGTGGATCCCATTGTAGGgttttagagctagaaatagcaagttaa	epikol_v2_807	CCTGTGGATCCCATTGTAGG	Brunello
BRD7	atatcttgtggaaaggacgaaacaccgGAAGTCACCGAACTCTCCACgttttagagctagaaatagcaagttaa	epikol_v2_808	GAAGTCACCGAACTCTCCAC	Brunello
BRD7	atatcttgtggaaaggacgaaacaccgGTTATTCCAACCTTCTTGTTgttttagagctagaaatagcaagttaa	epikol_v2_809	GTTATTCCAACCTTCTTGTT	GeCKO
BRD7	atatcttgtggaaaggacgaaacaccgGTTGATTCAAAGCTTCTTGAgttttagagctagaaatagcaagttaa	epikol_v2_810	GTTGATTCAAAGCTTCTTGA	GeCKO
BRD8	atatcttgtggaaaggacgaaacaccgAAGAGGAGGCTGAAGTAAAGgttttagagctagaaatagcaagttaa	epikol_v2_811	AAGAGGAGGCTGAAGTAAAG	GeCKO
BRD8	atatcttgtggaaaggacgaaacaccgAGGAGGTGATTATCCACTTGgttttagagctagaaatagcaagttaa	epikol_v2_812	AGGAGGTGATTATCCACTTG	Brunello
BRD8	atatcttgtggaaaggacgaaacaccgAGTTGTTCCAGCCACAAGTAgttttagagctagaaatagcaagttaa	epikol_v2_813	AGTTGTTCCAGCCACAAGTA	GeCKO
BRD8	atatcttgtggaaaggacgaaacaccgATAAGTACCTATATCTCTCCgttttagagctagaaatagcaagttaa	epikol_v2_814	ATAAGTACCTATATCTCTCC	GeCKO
BRD8	atatcttgtggaaaggacgaaacaccgCAGGAGTCAGGACTTAGATGgttttagagctagaaatagcaagttaa	epikol_v2_815	CAGGAGTCAGGACTTAGATG	Brunello
BRD8	atatcttgtggaaaggacgaaacaccgCTGTTGAAGATGTTATTGTTgttttagagctagaaatagcaagttaa	epikol_v2_816	CTGTTGAAGATGTTATTGTT	GeCKO
BRD8	atatcttgtggaaaggacgaaacaccgGATATTGCTGTGTCTTACACgttttagagctagaaatagcaagttaa	epikol_v2_817	GATATTGCTGTGTCTTACAC	Brunello
BRD8	atatcttgtggaaaggacgaaacaccgGGCTACAGATGCTGCATACCgttttagagctagaaatagcaagttaa	epikol_v2_818	GGCTACAGATGCTGCATACC	GeCKO
BRD8	atatcttgtggaaaggacgaaacaccgTCTTGCTTGACCGTCATTTCgttttagagctagaaatagcaagttaa	epikol_v2_819	TCTTGCTTGACCGTCATTTC	GeCKO
BRD8	atatcttgtggaaaggacgaaacaccgTGGGACACAGACTCTACAGGgttttagagctagaaatagcaagttaa	epikol_v2_820	TGGGACACAGACTCTACAGG	Brunello
BRD9	atatcttgtggaaaggacgaaacaccgACTCCAGTTACTATGATGACgttttagagctagaaatagcaagttaa	epikol_v2_821	ACTCCAGTTACTATGATGAC	Brunello
BRD9	atatcttgtggaaaggacgaaacaccgAGAGAGGGAGCACTGTGACAgttttagagctagaaatagcaagttaa	epikol_v2_822	AGAGAGGGAGCACTGTGACA	Brunello
BRD9	atatcttgtggaaaggacgaaacaccgAGATACCGTGTACTACAAGTgttttagagctagaaatagcaagttaa	epikol_v2_823	AGATACCGTGTACTACAAGT	Brunello
BRD9	atatcttgtggaaaggacgaaacaccgAGGATCAACCGGTTCCTCCCgttttagagctagaaatagcaagttaa	epikol_v2_824	AGGATCAACCGGTTCCTCCC	GeCKO
BRD9	atatcttgtggaaaggacgaaacaccgCCCTCTCGGAGGCGTTGGACgttttagagctagaaatagcaagttaa	epikol_v2_825	CCCTCTCGGAGGCGTTGGAC	Custom Design
BRD9	atatcttgtggaaaggacgaaacaccgCTTCGCCAACTTGTAGTACAgttttagagctagaaatagcaagttaa	epikol_v2_826	CTTCGCCAACTTGTAGTACA	GeCKO
BRD9	atatcttgtggaaaggacgaaacaccgCTTGACGGACAGTACCGCAGgttttagagctagaaatagcaagttaa	epikol_v2_827	CTTGACGGACAGTACCGCAG	GeCKO and Brunello
BRD9	atatcttgtggaaaggacgaaacaccgCTTTGTGCCTCTCTCGCTCAgttttagagctagaaatagcaagttaa	epikol_v2_828	CTTTGTGCCTCTCTCGCTCA	GeCKO
BRD9	atatcttgtggaaaggacgaaacaccgGGTCAGACCATGAGCGAGAGgttttagagctagaaatagcaagttaa	epikol_v2_829	GGTCAGACCATGAGCGAGAG	GeCKO
BRD9	atatcttgtggaaaggacgaaacaccgTCATCTTAAAGCCTGCGTGAgttttagagctagaaatagcaagttaa	epikol_v2_830	TCATCTTAAAGCCTGCGTGA	GeCKO
BRDT	atatcttgtggaaaggacgaaacaccgAACTCCCTGGAGATAAACTTgttttagagctagaaatagcaagttaa	epikol_v2_831	AACTCCCTGGAGATAAACTT	Brunello
BRDT	atatcttgtggaaaggacgaaacaccgAGCTCCCTGTACCACGTTCAgttttagagctagaaatagcaagttaa	epikol_v2_832	AGCTCCCTGTACCACGTTCA	GeCKO
BRDT	atatcttgtggaaaggacgaaacaccgATAAGAACAATGTCATCTCCgttttagagctagaaatagcaagttaa	epikol_v2_833	ATAAGAACAATGTCATCTCC	GeCKO
BRDT	atatcttgtggaaaggacgaaacaccgATGGCCCTTTCAACGTCCTGgttttagagctagaaatagcaagttaa	epikol_v2_834	ATGGCCCTTTCAACGTCCTG	Brunello
BRDT	atatcttgtggaaaggacgaaacaccgCAACTCCAGTTCACAAACTGgttttagagctagaaatagcaagttaa	epikol_v2_835	CAACTCCAGTTCACAAACTG	Brunello
BRDT	atatcttgtggaaaggacgaaacaccgCCCAAAGCATTAACGTCAACgttttagagctagaaatagcaagttaa	epikol_v2_836	CCCAAAGCATTAACGTCAAC	GeCKO
BRDT	atatcttgtggaaaggacgaaacaccgGCCACAAGAAGAGCAAGTTGgttttagagctagaaatagcaagttaa	epikol_v2_837	GCCACAAGAAGAGCAAGTTG	GeCKO
BRDT	atatcttgtggaaaggacgaaacaccgTCCTGTTGACGTTAATGCTTgttttagagctagaaatagcaagttaa	epikol_v2_838	TCCTGTTGACGTTAATGCTT	GeCKO
BRDT	atatcttgtggaaaggacgaaacaccgTGACGTTGTCAAAAATCCGAgttttagagctagaaatagcaagttaa	epikol_v2_839	TGACGTTGTCAAAAATCCGA	Brunello
BRDT	atatcttgtggaaaggacgaaacaccgTTGGGCCGCAGTTTGTGAACgttttagagctagaaatagcaagttaa	epikol_v2_840	TTGGGCCGCAGTTTGTGAAC	GeCKO
BRE	atatcttgtggaaaggacgaaacaccgAAACTGCACATACCATATGCgttttagagctagaaatagcaagttaa	epikol_v2_841	AAACTGCACATACCATATGC	GeCKO and Brunello
BRE	atatcttgtggaaaggacgaaacaccgAGTACTCACCTGCAAAGCTGgttttagagctagaaatagcaagttaa	epikol_v2_842	AGTACTCACCTGCAAAGCTG	GeCKO
BRE	atatcttgtggaaaggacgaaacaccgATTCGGTTCAAGGCCACTTCgttttagagctagaaatagcaagttaa	epikol_v2_843	ATTCGGTTCAAGGCCACTTC	GeCKO
BRE	atatcttgtggaaaggacgaaacaccgCAGTTTAAATCGGTCACAGTgttttagagctagaaatagcaagttaa	epikol_v2_844	CAGTTTAAATCGGTCACAGT	GeCKO
BRE	atatcttgtggaaaggacgaaacaccgCTCCCCTTTCATATCTAGCGgttttagagctagaaatagcaagttaa	epikol_v2_845	CTCCCCTTTCATATCTAGCG	GeCKO and Brunello
BRE	atatcttgtggaaaggacgaaacaccgGCCAGACCCCTCAGCTTTGCgttttagagctagaaatagcaagttaa	epikol_v2_846	GCCAGACCCCTCAGCTTTGC	GeCKO
BRE	atatcttgtggaaaggacgaaacaccgGGAGGGGACGTAATAGGCCAgttttagagctagaaatagcaagttaa	epikol_v2_847	GGAGGGGACGTAATAGGCCA	Custom Design
BRE	atatcttgtggaaaggacgaaacaccgTCCTGAATGTCTCTTACTTGgttttagagctagaaatagcaagttaa	epikol_v2_848	TCCTGAATGTCTCTTACTTG	Brunello
BRE	atatcttgtggaaaggacgaaacaccgTCTTTGGGGGCGCAAGTCTTgttttagagctagaaatagcaagttaa	epikol_v2_849	TCTTTGGGGGCGCAAGTCTT	Custom Design
BRE	atatcttgtggaaaggacgaaacaccgTGAATACCAGACATTACTGGgttttagagctagaaatagcaagttaa	epikol_v2_850	TGAATACCAGACATTACTGG	Brunello
BRMS1	atatcttgtggaaaggacgaaacaccgAAGGGGCTCCGTGTATTCAGgttttagagctagaaatagcaagttaa	epikol_v2_851	AAGGGGCTCCGTGTATTCAG	Brunello
BRMS1	atatcttgtggaaaggacgaaacaccgAGGAATGGAGCTATCACTTAgttttagagctagaaatagcaagttaa	epikol_v2_852	AGGAATGGAGCTATCACTTA	Custom Design
BRMS1	atatcttgtggaaaggacgaaacaccgCCACCTGAATGCGAATCTTGgttttagagctagaaatagcaagttaa	epikol_v2_853	CCACCTGAATGCGAATCTTG	GeCKO and Brunello
BRMS1	atatcttgtggaaaggacgaaacaccgGAAGCAGTTCTCGGAGCTAAgttttagagctagaaatagcaagttaa	epikol_v2_854	GAAGCAGTTCTCGGAGCTAA	GeCKO
BRMS1	atatcttgtggaaaggacgaaacaccgGCTGCTCTATGACACGCTGCgttttagagctagaaatagcaagttaa	epikol_v2_855	GCTGCTCTATGACACGCTGC	GeCKO
BRMS1	atatcttgtggaaaggacgaaacaccgGGGAACGACTGAGTCAGCTGgttttagagctagaaatagcaagttaa	epikol_v2_856	GGGAACGACTGAGTCAGCTG	Brunello
BRMS1	atatcttgtggaaaggacgaaacaccgTAAGTACGAATGTGAGCTGCgttttagagctagaaatagcaagttaa	epikol_v2_857	TAAGTACGAATGTGAGCTGC	GeCKO
BRMS1	atatcttgtggaaaggacgaaacaccgTCTCACTGACACACTCGCTGgttttagagctagaaatagcaagttaa	epikol_v2_858	TCTCACTGACACACTCGCTG	GeCKO and Brunello
BRMS1	atatcttgtggaaaggacgaaacaccgTTGGAGGCTGGACAGGCATCgttttagagctagaaatagcaagttaa	epikol_v2_859	TTGGAGGCTGGACAGGCATC	Custom Design
BRMS1	atatcttgtggaaaggacgaaacaccgTTTCTCTGCAGGGATCTACAgttttagagctagaaatagcaagttaa	epikol_v2_860	TTTCTCTGCAGGGATCTACA	GeCKO
BRMS1L	atatcttgtggaaaggacgaaacaccgAAATATGCAAATTCGTACAAgttttagagctagaaatagcaagttaa	epikol_v2_861	AAATATGCAAATTCGTACAA	Brunello
BRMS1L	atatcttgtggaaaggacgaaacaccgACCAGAATACTTGGAACCGCgttttagagctagaaatagcaagttaa	epikol_v2_862	ACCAGAATACTTGGAACCGC	GeCKO
BRMS1L	atatcttgtggaaaggacgaaacaccgAGACTGTGAAAGAAGAAGAAgttttagagctagaaatagcaagttaa	epikol_v2_863	AGACTGTGAAAGAAGAAGAA	GeCKO
BRMS1L	atatcttgtggaaaggacgaaacaccgAGCTTCTCGCCAGCATTGTGgttttagagctagaaatagcaagttaa	epikol_v2_864	AGCTTCTCGCCAGCATTGTG	GeCKO
BRMS1L	atatcttgtggaaaggacgaaacaccgATGACAGTACCTCACAATGCgttttagagctagaaatagcaagttaa	epikol_v2_865	ATGACAGTACCTCACAATGC	GeCKO and Brunello
BRMS1L	atatcttgtggaaaggacgaaacaccgGAAGATAAGAAGGCTTGAAGgttttagagctagaaatagcaagttaa	epikol_v2_866	GAAGATAAGAAGGCTTGAAG	Brunello
BRMS1L	atatcttgtggaaaggacgaaacaccgGGTAGTGGAAAGCGACGGCGgttttagagctagaaatagcaagttaa	epikol_v2_867	GGTAGTGGAAAGCGACGGCG	Custom Design
BRMS1L	atatcttgtggaaaggacgaaacaccgTAAAGAACGATTAAGTCAGGgttttagagctagaaatagcaagttaa	epikol_v2_868	TAAAGAACGATTAAGTCAGG	Brunello
BRMS1L	atatcttgtggaaaggacgaaacaccgTACTTACTGATCTTTGAGATgttttagagctagaaatagcaagttaa	epikol_v2_869	TACTTACTGATCTTTGAGAT	GeCKO
BRMS1L	atatcttgtggaaaggacgaaacaccgTTATAAAGAACGATTAAGTCgttttagagctagaaatagcaagttaa	epikol_v2_870	TTATAAAGAACGATTAAGTC	GeCKO
BRPF1	atatcttgtggaaaggacgaaacaccgAGCACAACGCCCTCAAAACAgttttagagctagaaatagcaagttaa	epikol_v2_871	AGCACAACGCCCTCAAAACA	GeCKO
BRPF1	atatcttgtggaaaggacgaaacaccgAGGGTGACTGCAGGCAACGGgttttagagctagaaatagcaagttaa	epikol_v2_872	AGGGTGACTGCAGGCAACGG	Brunello
BRPF1	atatcttgtggaaaggacgaaacaccgATCTTGGGGGCTCGCGAAACgttttagagctagaaatagcaagttaa	epikol_v2_873	ATCTTGGGGGCTCGCGAAAC	Custom Design
BRPF1	atatcttgtggaaaggacgaaacaccgCCAACCGCCTGACCATCCAAgttttagagctagaaatagcaagttaa	epikol_v2_874	CCAACCGCCTGACCATCCAA	Brunello
BRPF1	atatcttgtggaaaggacgaaacaccgCCGGCGCCAGGCAGAAAAAAgttttagagctagaaatagcaagttaa	epikol_v2_875	CCGGCGCCAGGCAGAAAAAA	GeCKO
BRPF1	atatcttgtggaaaggacgaaacaccgCTGCCTCAAGTATAACGCCAgttttagagctagaaatagcaagttaa	epikol_v2_876	CTGCCTCAAGTATAACGCCA	GeCKO
BRPF1	atatcttgtggaaaggacgaaacaccgGGCATGACTTGGAGCGAGCTgttttagagctagaaatagcaagttaa	epikol_v2_877	GGCATGACTTGGAGCGAGCT	GeCKO
BRPF1	atatcttgtggaaaggacgaaacaccgTACTGCTGTGGCCCACGCCGgttttagagctagaaatagcaagttaa	epikol_v2_878	TACTGCTGTGGCCCACGCCG	GeCKO
BRPF1	atatcttgtggaaaggacgaaacaccgTCGTGGAATTGATCCGCAAGgttttagagctagaaatagcaagttaa	epikol_v2_879	TCGTGGAATTGATCCGCAAG	GeCKO and Brunello
BRPF1	atatcttgtggaaaggacgaaacaccgTGAGTACCTAATGGACCGACgttttagagctagaaatagcaagttaa	epikol_v2_880	TGAGTACCTAATGGACCGAC	Brunello
BRPF3	atatcttgtggaaaggacgaaacaccgAGAACCAGTCAACTTGAGTGgttttagagctagaaatagcaagttaa	epikol_v2_881	AGAACCAGTCAACTTGAGTG	Brunello
BRPF3	atatcttgtggaaaggacgaaacaccgAGAGAAGCTCAAACGAGAGCgttttagagctagaaatagcaagttaa	epikol_v2_882	AGAGAAGCTCAAACGAGAGC	GeCKO
BRPF3	atatcttgtggaaaggacgaaacaccgCTACCTGCTCAGCGTTTCTTgttttagagctagaaatagcaagttaa	epikol_v2_883	CTACCTGCTCAGCGTTTCTT	GeCKO
BRPF3	atatcttgtggaaaggacgaaacaccgCTTGCCTCACTCAAGTTGACgttttagagctagaaatagcaagttaa	epikol_v2_884	CTTGCCTCACTCAAGTTGAC	GeCKO
BRPF3	atatcttgtggaaaggacgaaacaccgGAGCGCCATGCGGTCCAGTGgttttagagctagaaatagcaagttaa	epikol_v2_885	GAGCGCCATGCGGTCCAGTG	Brunello
BRPF3	atatcttgtggaaaggacgaaacaccgGCGGTAAAAGTCTTCCAATTgttttagagctagaaatagcaagttaa	epikol_v2_886	GCGGTAAAAGTCTTCCAATT	GeCKO
BRPF3	atatcttgtggaaaggacgaaacaccgGTCCCAAAGAAACGCTGAGCgttttagagctagaaatagcaagttaa	epikol_v2_887	GTCCCAAAGAAACGCTGAGC	GeCKO
BRPF3	atatcttgtggaaaggacgaaacaccgGTCCCACCTGTACCGCACCTgttttagagctagaaatagcaagttaa	epikol_v2_888	GTCCCACCTGTACCGCACCT	GeCKO
BRPF3	atatcttgtggaaaggacgaaacaccgGTTCACCTTATGGCACTGGAgttttagagctagaaatagcaagttaa	epikol_v2_889	GTTCACCTTATGGCACTGGA	Brunello
BRPF3	atatcttgtggaaaggacgaaacaccgTGGCGTCCCATACATCCCTGgttttagagctagaaatagcaagttaa	epikol_v2_890	TGGCGTCCCATACATCCCTG	Brunello
BRWD1	atatcttgtggaaaggacgaaacaccgACAAACCTAAATATGCCTAGgttttagagctagaaatagcaagttaa	epikol_v2_891	ACAAACCTAAATATGCCTAG	Brunello
BRWD1	atatcttgtggaaaggacgaaacaccgACCTGGGCCGCTCTCCGACAgttttagagctagaaatagcaagttaa	epikol_v2_892	ACCTGGGCCGCTCTCCGACA	GeCKO
BRWD1	atatcttgtggaaaggacgaaacaccgAGAATACAATGATTGCTGCGgttttagagctagaaatagcaagttaa	epikol_v2_893	AGAATACAATGATTGCTGCG	Brunello
BRWD1	atatcttgtggaaaggacgaaacaccgAGATATTATAGATACCCCAAgttttagagctagaaatagcaagttaa	epikol_v2_894	AGATATTATAGATACCCCAA	Brunello
BRWD1	atatcttgtggaaaggacgaaacaccgAGCTGTACTTCCTTATCGCCgttttagagctagaaatagcaagttaa	epikol_v2_895	AGCTGTACTTCCTTATCGCC	GeCKO
BRWD1	atatcttgtggaaaggacgaaacaccgCCAGTTGTTGCCGAAGAGATgttttagagctagaaatagcaagttaa	epikol_v2_896	CCAGTTGTTGCCGAAGAGAT	GeCKO
BRWD1	atatcttgtggaaaggacgaaacaccgCCCTCCCAGTCCAATCTCTTgttttagagctagaaatagcaagttaa	epikol_v2_897	CCCTCCCAGTCCAATCTCTT	GeCKO
BRWD1	atatcttgtggaaaggacgaaacaccgCCGATAGGTACCGGGCGATAgttttagagctagaaatagcaagttaa	epikol_v2_898	CCGATAGGTACCGGGCGATA	GeCKO
BRWD1	atatcttgtggaaaggacgaaacaccgGGTATGTACACAAATCAACAgttttagagctagaaatagcaagttaa	epikol_v2_899	GGTATGTACACAAATCAACA	Brunello
BRWD1	atatcttgtggaaaggacgaaacaccgTCGGCCGCAGGTGCTGGTGCgttttagagctagaaatagcaagttaa	epikol_v2_900	TCGGCCGCAGGTGCTGGTGC	GeCKO
BRWD3	atatcttgtggaaaggacgaaacaccgACCCTGCAACAAATCCGCTCgttttagagctagaaatagcaagttaa	epikol_v2_901	ACCCTGCAACAAATCCGCTC	GeCKO
BRWD3	atatcttgtggaaaggacgaaacaccgACTGCAAGAACCTAGCGATCgttttagagctagaaatagcaagttaa	epikol_v2_902	ACTGCAAGAACCTAGCGATC	GeCKO
BRWD3	atatcttgtggaaaggacgaaacaccgAGAGCATACTCTGTTAATGGgttttagagctagaaatagcaagttaa	epikol_v2_903	AGAGCATACTCTGTTAATGG	Brunello
BRWD3	atatcttgtggaaaggacgaaacaccgAGCTGTATTACCTGATCGCTgttttagagctagaaatagcaagttaa	epikol_v2_904	AGCTGTATTACCTGATCGCT	GeCKO
BRWD3	atatcttgtggaaaggacgaaacaccgGCACCTACCCAGATCGAAGCgttttagagctagaaatagcaagttaa	epikol_v2_905	GCACCTACCCAGATCGAAGC	GeCKO
BRWD3	atatcttgtggaaaggacgaaacaccgGCTACCCACCGGCTTCGATCgttttagagctagaaatagcaagttaa	epikol_v2_906	GCTACCCACCGGCTTCGATC	GeCKO
BRWD3	atatcttgtggaaaggacgaaacaccgGCTGTGGGCGTTCTTTACGCgttttagagctagaaatagcaagttaa	epikol_v2_907	GCTGTGGGCGTTCTTTACGC	Brunello
BRWD3	atatcttgtggaaaggacgaaacaccgTAAGAGGACGATAATCCGTGgttttagagctagaaatagcaagttaa	epikol_v2_908	TAAGAGGACGATAATCCGTG	Brunello
BRWD3	atatcttgtggaaaggacgaaacaccgTACCTGAGCGGATTTGTTGCgttttagagctagaaatagcaagttaa	epikol_v2_909	TACCTGAGCGGATTTGTTGC	GeCKO
BRWD3	atatcttgtggaaaggacgaaacaccgTTTACTGAGAGATCCAGACCgttttagagctagaaatagcaagttaa	epikol_v2_910	TTTACTGAGAGATCCAGACC	Brunello
BUB1	atatcttgtggaaaggacgaaacaccgAAACAATAACTGATGAATCTgttttagagctagaaatagcaagttaa	epikol_v2_911	AAACAATAACTGATGAATCT	GeCKO
BUB1	atatcttgtggaaaggacgaaacaccgAGTTCCTGCAACAACAATACgttttagagctagaaatagcaagttaa	epikol_v2_912	AGTTCCTGCAACAACAATAC	GeCKO
BUB1	atatcttgtggaaaggacgaaacaccgCAAGGAGAAGCTTATTCGTGgttttagagctagaaatagcaagttaa	epikol_v2_913	CAAGGAGAAGCTTATTCGTG	Brunello
BUB1	atatcttgtggaaaggacgaaacaccgCATCCCCTCTGTACATTGCCgttttagagctagaaatagcaagttaa	epikol_v2_914	CATCCCCTCTGTACATTGCC	GeCKO
BUB1	atatcttgtggaaaggacgaaacaccgCCCGCCCAGGCAATGTACAGgttttagagctagaaatagcaagttaa	epikol_v2_915	CCCGCCCAGGCAATGTACAG	GeCKO
BUB1	atatcttgtggaaaggacgaaacaccgGAAACCCATTTGCCAGCTCAgttttagagctagaaatagcaagttaa	epikol_v2_916	GAAACCCATTTGCCAGCTCA	GeCKO
BUB1	atatcttgtggaaaggacgaaacaccgGGTAGCAAAACAGTGTACCCgttttagagctagaaatagcaagttaa	epikol_v2_917	GGTAGCAAAACAGTGTACCC	Brunello
BUB1	atatcttgtggaaaggacgaaacaccgTCAGAGAGGAATTCAAAACCgttttagagctagaaatagcaagttaa	epikol_v2_918	TCAGAGAGGAATTCAAAACC	Brunello
BUB1	atatcttgtggaaaggacgaaacaccgTGATGAATCTTGGGTCATTGgttttagagctagaaatagcaagttaa	epikol_v2_919	TGATGAATCTTGGGTCATTG	Brunello
BUB1	atatcttgtggaaaggacgaaacaccgTTTACTAGAACATTTAATGAgttttagagctagaaatagcaagttaa	epikol_v2_920	TTTACTAGAACATTTAATGA	GeCKO
C11orf30	atatcttgtggaaaggacgaaacaccgAACGCCACCGTGCTGAAGTTgttttagagctagaaatagcaagttaa	epikol_v2_921	AACGCCACCGTGCTGAAGTT	GeCKO
C11orf30	atatcttgtggaaaggacgaaacaccgACTGTCGCTTGAAAAGTCACgttttagagctagaaatagcaagttaa	epikol_v2_922	ACTGTCGCTTGAAAAGTCAC	GeCKO
C11orf30	atatcttgtggaaaggacgaaacaccgATTACCAGCCTCTGCTACCCgttttagagctagaaatagcaagttaa	epikol_v2_923	ATTACCAGCCTCTGCTACCC	GeCKO
C11orf30	atatcttgtggaaaggacgaaacaccgCAAAAGAATTCTTCGAAAATgttttagagctagaaatagcaagttaa	epikol_v2_924	CAAAAGAATTCTTCGAAAAT	GeCKO
C11orf30	atatcttgtggaaaggacgaaacaccgGCACACAAGCAACCTATACCgttttagagctagaaatagcaagttaa	epikol_v2_925	GCACACAAGCAACCTATACC	Brunello
C11orf30	atatcttgtggaaaggacgaaacaccgGTAGAAGCAATGACTGACGTgttttagagctagaaatagcaagttaa	epikol_v2_926	GTAGAAGCAATGACTGACGT	Brunello
C11orf30	atatcttgtggaaaggacgaaacaccgGTTACAGTAAAGGCGGTTTGgttttagagctagaaatagcaagttaa	epikol_v2_927	GTTACAGTAAAGGCGGTTTG	Brunello
C11orf30	atatcttgtggaaaggacgaaacaccgGTTCTGACCAATCCTGACGCgttttagagctagaaatagcaagttaa	epikol_v2_928	GTTCTGACCAATCCTGACGC	Brunello
C11orf30	atatcttgtggaaaggacgaaacaccgTATCAGTGCACTTCGGGCACgttttagagctagaaatagcaagttaa	epikol_v2_929	TATCAGTGCACTTCGGGCAC	GeCKO
C11orf30	atatcttgtggaaaggacgaaacaccgTTAGAATTGGAGGCATATGCgttttagagctagaaatagcaagttaa	epikol_v2_930	TTAGAATTGGAGGCATATGC	GeCKO
C14orf169	atatcttgtggaaaggacgaaacaccgAGGGGGCGTGAGGTAAACGTgttttagagctagaaatagcaagttaa	epikol_v2_931	AGGGGGCGTGAGGTAAACGT	Brunello
C14orf169	atatcttgtggaaaggacgaaacaccgCCCCCACTACGACGACATCGgttttagagctagaaatagcaagttaa	epikol_v2_932	CCCCCACTACGACGACATCG	GeCKO
C14orf169	atatcttgtggaaaggacgaaacaccgCCGACCCCGAGTCCCAACCGgttttagagctagaaatagcaagttaa	epikol_v2_933	CCGACCCCGAGTCCCAACCG	Brunello
C14orf169	atatcttgtggaaaggacgaaacaccgGACGCCGCTCGCTACATCAAgttttagagctagaaatagcaagttaa	epikol_v2_934	GACGCCGCTCGCTACATCAA	GeCKO
C14orf169	atatcttgtggaaaggacgaaacaccgGCGAAGTGTTGTATCCCGCAgttttagagctagaaatagcaagttaa	epikol_v2_935	GCGAAGTGTTGTATCCCGCA	GeCKO
C14orf169	atatcttgtggaaaggacgaaacaccgGCTGCCTAGCGAGAACTCGGgttttagagctagaaatagcaagttaa	epikol_v2_936	GCTGCCTAGCGAGAACTCGG	Brunello
C14orf169	atatcttgtggaaaggacgaaacaccgGGATTCGATGCTGCGCAACGgttttagagctagaaatagcaagttaa	epikol_v2_937	GGATTCGATGCTGCGCAACG	Brunello
C14orf169	atatcttgtggaaaggacgaaacaccgGTCGTCCGGGGCCCCTGCGAgttttagagctagaaatagcaagttaa	epikol_v2_938	GTCGTCCGGGGCCCCTGCGA	GeCKO
C14orf169	atatcttgtggaaaggacgaaacaccgGTGCACCGCGCAACACTTAGgttttagagctagaaatagcaagttaa	epikol_v2_939	GTGCACCGCGCAACACTTAG	GeCKO
C14orf169	atatcttgtggaaaggacgaaacaccgTTCGATGCTGCGCAACGAGGgttttagagctagaaatagcaagttaa	epikol_v2_940	TTCGATGCTGCGCAACGAGG	GeCKO
C17orf49	atatcttgtggaaaggacgaaacaccgAGACGGAAATAGAGATGCTGgttttagagctagaaatagcaagttaa	epikol_v2_941	AGACGGAAATAGAGATGCTG	Brunello
C17orf49	atatcttgtggaaaggacgaaacaccgATATACCTTGCGTTTCACAGgttttagagctagaaatagcaagttaa	epikol_v2_942	ATATACCTTGCGTTTCACAG	GeCKO
C17orf49	atatcttgtggaaaggacgaaacaccgCAGCTCCCCGAGCTTCGTGAgttttagagctagaaatagcaagttaa	epikol_v2_943	CAGCTCCCCGAGCTTCGTGA	GeCKO
C17orf49	atatcttgtggaaaggacgaaacaccgCGCAAGGTATATGAAGATTCgttttagagctagaaatagcaagttaa	epikol_v2_944	CGCAAGGTATATGAAGATTC	GeCKO
C17orf49	atatcttgtggaaaggacgaaacaccgCGCCGCCTTCACGAAGCTCGgttttagagctagaaatagcaagttaa	epikol_v2_945	CGCCGCCTTCACGAAGCTCG	Brunello
C17orf49	atatcttgtggaaaggacgaaacaccgCTCCGATGCCAACAGTGACGgttttagagctagaaatagcaagttaa	epikol_v2_946	CTCCGATGCCAACAGTGACG	GeCKO
C17orf49	atatcttgtggaaaggacgaaacaccgGGCGCCGCCTTCACGAAGCTgttttagagctagaaatagcaagttaa	epikol_v2_947	GGCGCCGCCTTCACGAAGCT	GeCKO
C17orf49	atatcttgtggaaaggacgaaacaccgGGTCGGAGAGATCTTCTCGGgttttagagctagaaatagcaagttaa	epikol_v2_948	GGTCGGAGAGATCTTCTCGG	Brunello
C17orf49	atatcttgtggaaaggacgaaacaccgTAAGAAACTCAACTTCGACCgttttagagctagaaatagcaagttaa	epikol_v2_949	TAAGAAACTCAACTTCGACC	GeCKO
C17orf49	atatcttgtggaaaggacgaaacaccgTGGCCGACTCTTCTCCTGCGgttttagagctagaaatagcaagttaa	epikol_v2_950	TGGCCGACTCTTCTCCTGCG	Brunello
CARM1	atatcttgtggaaaggacgaaacaccgATCCAGTTCGCCACACCCAAgttttagagctagaaatagcaagttaa	epikol_v2_951	ATCCAGTTCGCCACACCCAA	GeCKO
CARM1	atatcttgtggaaaggacgaaacaccgCCCGTACTCACGGCTGTAGAgttttagagctagaaatagcaagttaa	epikol_v2_952	CCCGTACTCACGGCTGTAGA	GeCKO
CARM1	atatcttgtggaaaggacgaaacaccgCGCTGAACACAGACCGCTCCgttttagagctagaaatagcaagttaa	epikol_v2_953	CGCTGAACACAGACCGCTCC	GeCKO
CARM1	atatcttgtggaaaggacgaaacaccgCTCGCCGTTCGCGTCGCCGAgttttagagctagaaatagcaagttaa	epikol_v2_954	CTCGCCGTTCGCGTCGCCGA	GeCKO
CARM1	atatcttgtggaaaggacgaaacaccgGGGCCACGTACCGTTGGGTGgttttagagctagaaatagcaagttaa	epikol_v2_955	GGGCCACGTACCGTTGGGTG	GeCKO
CARM1	atatcttgtggaaaggacgaaacaccgTAGAGCTGTTCATCCGTGAAgttttagagctagaaatagcaagttaa	epikol_v2_956	TAGAGCTGTTCATCCGTGAA	Brunello
CARM1	atatcttgtggaaaggacgaaacaccgTCGCGTCGCCGATGGTGAGGgttttagagctagaaatagcaagttaa	epikol_v2_957	TCGCGTCGCCGATGGTGAGG	Brunello
CARM1	atatcttgtggaaaggacgaaacaccgTGGAGCACGGAAAATCTACGgttttagagctagaaatagcaagttaa	epikol_v2_958	TGGAGCACGGAAAATCTACG	Brunello
CARM1	atatcttgtggaaaggacgaaacaccgTTCTGCCGTGCAGTACTTCCgttttagagctagaaatagcaagttaa	epikol_v2_959	TTCTGCCGTGCAGTACTTCC	GeCKO
CARM1	atatcttgtggaaaggacgaaacaccgTTGAAGAGCATGTAGCCCATgttttagagctagaaatagcaagttaa	epikol_v2_960	TTGAAGAGCATGTAGCCCAT	Brunello
CASP8	atatcttgtggaaaggacgaaacaccgAGGGGACTCGGAGACTGCGAgttttagagctagaaatagcaagttaa	epikol_v2_961	AGGGGACTCGGAGACTGCGA	Brunello
CASP8	atatcttgtggaaaggacgaaacaccgAGTCGTTGATTATCTTCAGCgttttagagctagaaatagcaagttaa	epikol_v2_962	AGTCGTTGATTATCTTCAGC	GeCKO
CASP8	atatcttgtggaaaggacgaaacaccgCTACCTAAACACTAGAAAGGgttttagagctagaaatagcaagttaa	epikol_v2_963	CTACCTAAACACTAGAAAGG	Brunello
CASP8	atatcttgtggaaaggacgaaacaccgGCCTGGACTACATTCCGCAAgttttagagctagaaatagcaagttaa	epikol_v2_964	GCCTGGACTACATTCCGCAA	Brunello
CASP8	atatcttgtggaaaggacgaaacaccgGCTCTTCCGAATTAATAGACgttttagagctagaaatagcaagttaa	epikol_v2_965	GCTCTTCCGAATTAATAGAC	GeCKO
CASP8	atatcttgtggaaaggacgaaacaccgGGGTCGATCATCTATTAATAgttttagagctagaaatagcaagttaa	epikol_v2_966	GGGTCGATCATCTATTAATA	GeCKO
CASP8	atatcttgtggaaaggacgaaacaccgGTCATCATCCAGTTTGCATTgttttagagctagaaatagcaagttaa	epikol_v2_967	GTCATCATCCAGTTTGCATT	GeCKO
CASP8	atatcttgtggaaaggacgaaacaccgTCCTTTGCGGAATGTAGTCCgttttagagctagaaatagcaagttaa	epikol_v2_968	TCCTTTGCGGAATGTAGTCC	GeCKO
CASP8	atatcttgtggaaaggacgaaacaccgTCTACTGTGCAGTCATCGTGgttttagagctagaaatagcaagttaa	epikol_v2_969	TCTACTGTGCAGTCATCGTG	Brunello
CASP8	atatcttgtggaaaggacgaaacaccgTGATCGACCCTCCGCCAGAAgttttagagctagaaatagcaagttaa	epikol_v2_970	TGATCGACCCTCCGCCAGAA	GeCKO
CBX1	atatcttgtggaaaggacgaaacaccgAAAAGTTCTCGACCGTCGAGgttttagagctagaaatagcaagttaa	epikol_v2_971	AAAAGTTCTCGACCGTCGAG	GeCKO and Brunello
CBX1	atatcttgtggaaaggacgaaacaccgCCCCACTGTAAGGACCCATCgttttagagctagaaatagcaagttaa	epikol_v2_972	CCCCACTGTAAGGACCCATC	Custom Design
CBX1	atatcttgtggaaaggacgaaacaccgCTGCAGGAAAAACTCTGATGgttttagagctagaaatagcaagttaa	epikol_v2_973	CTGCAGGAAAAACTCTGATG	GeCKO
CBX1	atatcttgtggaaaggacgaaacaccgCTTTGCCCTTTACCACTCGAgttttagagctagaaatagcaagttaa	epikol_v2_974	CTTTGCCCTTTACCACTCGA	GeCKO
CBX1	atatcttgtggaaaggacgaaacaccgGACGTGGCATTCCTACCCCTgttttagagctagaaatagcaagttaa	epikol_v2_975	GACGTGGCATTCCTACCCCT	GeCKO
CBX1	atatcttgtggaaaggacgaaacaccgGAGACAGATAAATCAGAGGGgttttagagctagaaatagcaagttaa	epikol_v2_976	GAGACAGATAAATCAGAGGG	Brunello
CBX1	atatcttgtggaaaggacgaaacaccgGGCCGACTCACCATTTCATCgttttagagctagaaatagcaagttaa	epikol_v2_977	GGCCGACTCACCATTTCATC	GeCKO
CBX1	atatcttgtggaaaggacgaaacaccgGGCCGCCCTTGCATCCTGATgttttagagctagaaatagcaagttaa	epikol_v2_978	GGCCGCCCTTGCATCCTGAT	Custom Design
CBX1	atatcttgtggaaaggacgaaacaccgGTTTCAGTGAGGACAACACAgttttagagctagaaatagcaagttaa	epikol_v2_979	GTTTCAGTGAGGACAACACA	Brunello
CBX1	atatcttgtggaaaggacgaaacaccgTTACAGTCAGAAAAGCCACGgttttagagctagaaatagcaagttaa	epikol_v2_980	TTACAGTCAGAAAAGCCACG	GeCKO and Brunello
CBX2	atatcttgtggaaaggacgaaacaccgACCAGCCGCGCCACTTGACCgttttagagctagaaatagcaagttaa	epikol_v2_981	ACCAGCCGCGCCACTTGACC	GeCKO
CBX2	atatcttgtggaaaggacgaaacaccgAGTGACTTAGATGCTAAGAGgttttagagctagaaatagcaagttaa	epikol_v2_982	AGTGACTTAGATGCTAAGAG	Brunello
CBX2	atatcttgtggaaaggacgaaacaccgCCGAGTGCATCCTGAGCAAGgttttagagctagaaatagcaagttaa	epikol_v2_983	CCGAGTGCATCCTGAGCAAG	GeCKO
CBX2	atatcttgtggaaaggacgaaacaccgCCTTGCGGAGCCGCTTGCTCgttttagagctagaaatagcaagttaa	epikol_v2_984	CCTTGCGGAGCCGCTTGCTC	GeCKO
CBX2	atatcttgtggaaaggacgaaacaccgGATCCCATCCGGAAGAAGCGgttttagagctagaaatagcaagttaa	epikol_v2_985	GATCCCATCCGGAAGAAGCG	Brunello
CBX2	atatcttgtggaaaggacgaaacaccgGCAGGGCAAGCTGGAGTACCgttttagagctagaaatagcaagttaa	epikol_v2_986	GCAGGGCAAGCTGGAGTACC	GeCKO
CBX2	atatcttgtggaaaggacgaaacaccgGCGTCCTCACTTCTTCTGGAgttttagagctagaaatagcaagttaa	epikol_v2_987	GCGTCCTCACTTCTTCTGGA	GeCKO
CBX2	atatcttgtggaaaggacgaaacaccgGCTTTGCAGACATAACAGCTgttttagagctagaaatagcaagttaa	epikol_v2_988	GCTTTGCAGACATAACAGCT	Brunello
CBX2	atatcttgtggaaaggacgaaacaccgGGCCCCCAGATCCTTCCGGGgttttagagctagaaatagcaagttaa	epikol_v2_989	GGCCCCCAGATCCTTCCGGG	Brunello
CBX2	atatcttgtggaaaggacgaaacaccgTGCTTTGCAGACATAACAGCgttttagagctagaaatagcaagttaa	epikol_v2_990	TGCTTTGCAGACATAACAGC	GeCKO
CBX3	atatcttgtggaaaggacgaaacaccgAAACAGGAAAGATTCAGATGgttttagagctagaaatagcaagttaa	epikol_v2_991	AAACAGGAAAGATTCAGATG	GeCKO
CBX3	atatcttgtggaaaggacgaaacaccgAAACAGGCTGACAAACCAAGgttttagagctagaaatagcaagttaa	epikol_v2_992	AAACAGGCTGACAAACCAAG	GeCKO and Brunello
CBX3	atatcttgtggaaaggacgaaacaccgAAAGCTGGCAAAGAAAAAGAgttttagagctagaaatagcaagttaa	epikol_v2_993	AAAGCTGGCAAAGAAAAAGA	Brunello
CBX3	atatcttgtggaaaggacgaaacaccgAACACAGTGCTGACAATACTgttttagagctagaaatagcaagttaa	epikol_v2_994	AACACAGTGCTGACAATACT	GeCKO
CBX3	atatcttgtggaaaggacgaaacaccgACACAGTGCTGACAATACTTgttttagagctagaaatagcaagttaa	epikol_v2_995	ACACAGTGCTGACAATACTT	Brunello
CBX3	atatcttgtggaaaggacgaaacaccgAGAAACGCTTCAATCAATTCgttttagagctagaaatagcaagttaa	epikol_v2_996	AGAAACGCTTCAATCAATTC	GeCKO
CBX3	atatcttgtggaaaggacgaaacaccgAGACTTGGTGCTGGCGAAAGgttttagagctagaaatagcaagttaa	epikol_v2_997	AGACTTGGTGCTGGCGAAAG	GeCKO
CBX3	atatcttgtggaaaggacgaaacaccgAGAGCCTGAAGAATTTGTCGgttttagagctagaaatagcaagttaa	epikol_v2_998	AGAGCCTGAAGAATTTGTCG	GeCKO and Brunello
CBX3	atatcttgtggaaaggacgaaacaccgCCGAGTCAATCCGCCGAGTTgttttagagctagaaatagcaagttaa	epikol_v2_999	CCGAGTCAATCCGCCGAGTT	Custom Design
CBX3	atatcttgtggaaaggacgaaacaccgCGAGTCAATCCGCCGAGTTGgttttagagctagaaatagcaagttaa	epikol_v2_1000	CGAGTCAATCCGCCGAGTTG	Custom Design
CBX4	atatcttgtggaaaggacgaaacaccgCCCTTGCAAGATATAACACGgttttagagctagaaatagcaagttaa	epikol_v2_1001	CCCTTGCAAGATATAACACG	GeCKO
CBX4	atatcttgtggaaaggacgaaacaccgCCTTGCAAGATATAACACGTgttttagagctagaaatagcaagttaa	epikol_v2_1002	CCTTGCAAGATATAACACGT	Brunello
CBX4	atatcttgtggaaaggacgaaacaccgCGGTCAGGACATTGGAACGAgttttagagctagaaatagcaagttaa	epikol_v2_1003	CGGTCAGGACATTGGAACGA	Brunello
CBX4	atatcttgtggaaaggacgaaacaccgCGTCGGCTGCCCGCTTCTTGgttttagagctagaaatagcaagttaa	epikol_v2_1004	CGTCGGCTGCCCGCTTCTTG	GeCKO
CBX4	atatcttgtggaaaggacgaaacaccgGAGCCACCCGCCCGACAAGTgttttagagctagaaatagcaagttaa	epikol_v2_1005	GAGCCACCCGCCCGACAAGT	Brunello
CBX4	atatcttgtggaaaggacgaaacaccgGAGGCAGTTCGCGGTGACGTgttttagagctagaaatagcaagttaa	epikol_v2_1006	GAGGCAGTTCGCGGTGACGT	GeCKO
CBX4	atatcttgtggaaaggacgaaacaccgGCCGAAGCCCAAACCGCTAGgttttagagctagaaatagcaagttaa	epikol_v2_1007	GCCGAAGCCCAAACCGCTAG	GeCKO
CBX4	atatcttgtggaaaggacgaaacaccgGGGCTGCGGATCGCTAACCCgttttagagctagaaatagcaagttaa	epikol_v2_1008	GGGCTGCGGATCGCTAACCC	Brunello
CBX4	atatcttgtggaaaggacgaaacaccgGTATTCACCTGCACCACTAGgttttagagctagaaatagcaagttaa	epikol_v2_1009	GTATTCACCTGCACCACTAG	GeCKO
CBX4	atatcttgtggaaaggacgaaacaccgTGCTGATCGCCTTCCAGAACgttttagagctagaaatagcaagttaa	epikol_v2_1010	TGCTGATCGCCTTCCAGAAC	GeCKO
CBX5	atatcttgtggaaaggacgaaacaccgACCCAGGGAGCACAATACTTgttttagagctagaaatagcaagttaa	epikol_v2_1011	ACCCAGGGAGCACAATACTT	Brunello
CBX5	atatcttgtggaaaggacgaaacaccgAGAACTGTCAGCTGTCCGCTgttttagagctagaaatagcaagttaa	epikol_v2_1012	AGAACTGTCAGCTGTCCGCT	GeCKO
CBX5	atatcttgtggaaaggacgaaacaccgAGAAGTCAGAAAGTAACAAGgttttagagctagaaatagcaagttaa	epikol_v2_1013	AGAAGTCAGAAAGTAACAAG	Brunello
CBX5	atatcttgtggaaaggacgaaacaccgAGCAGAGCAATGATATCGCTgttttagagctagaaatagcaagttaa	epikol_v2_1014	AGCAGAGCAATGATATCGCT	GeCKO
CBX5	atatcttgtggaaaggacgaaacaccgAGGGTGAAAATAATAAACCCgttttagagctagaaatagcaagttaa	epikol_v2_1015	AGGGTGAAAATAATAAACCC	GeCKO
CBX5	atatcttgtggaaaggacgaaacaccgATCTCTCTCACCATTTCATTgttttagagctagaaatagcaagttaa	epikol_v2_1016	ATCTCTCTCACCATTTCATT	GeCKO
CBX5	atatcttgtggaaaggacgaaacaccgCAGAGCAATGATATCGCTCGgttttagagctagaaatagcaagttaa	epikol_v2_1017	CAGAGCAATGATATCGCTCG	Brunello
CBX5	atatcttgtggaaaggacgaaacaccgGAAGGTGCTAGACAGGCGCGgttttagagctagaaatagcaagttaa	epikol_v2_1018	GAAGGTGCTAGACAGGCGCG	Brunello
CBX5	atatcttgtggaaaggacgaaacaccgGCTAGACAGGCGCGTGGTTAgttttagagctagaaatagcaagttaa	epikol_v2_1019	GCTAGACAGGCGCGTGGTTA	GeCKO
CBX5	atatcttgtggaaaggacgaaacaccgTACCCAGGGAGCACAATACTgttttagagctagaaatagcaagttaa	epikol_v2_1020	TACCCAGGGAGCACAATACT	GeCKO
CBX6	atatcttgtggaaaggacgaaacaccgAACCTGAAGGTGATCGACAAgttttagagctagaaatagcaagttaa	epikol_v2_1021	AACCTGAAGGTGATCGACAA	Brunello
CBX6	atatcttgtggaaaggacgaaacaccgACTCGGCAGGTACAGCACTTgttttagagctagaaatagcaagttaa	epikol_v2_1022	ACTCGGCAGGTACAGCACTT	Brunello
CBX6	atatcttgtggaaaggacgaaacaccgCCCACCCCTTCCATTTCACCgttttagagctagaaatagcaagttaa	epikol_v2_1023	CCCACCCCTTCCATTTCACC	GeCKO
CBX6	atatcttgtggaaaggacgaaacaccgCGGCCGAATCCATCATCAAAgttttagagctagaaatagcaagttaa	epikol_v2_1024	CGGCCGAATCCATCATCAAA	GeCKO
CBX6	atatcttgtggaaaggacgaaacaccgCTGCAATGAGCCGCGAGTCCgttttagagctagaaatagcaagttaa	epikol_v2_1025	CTGCAATGAGCCGCGAGTCC	GeCKO
CBX6	atatcttgtggaaaggacgaaacaccgGACTCGGCAGGTACAGCACTgttttagagctagaaatagcaagttaa	epikol_v2_1026	GACTCGGCAGGTACAGCACT	GeCKO
CBX6	atatcttgtggaaaggacgaaacaccgGGGCGGCCAGAAGTAGCCCAgttttagagctagaaatagcaagttaa	epikol_v2_1027	GGGCGGCCAGAAGTAGCCCA	Brunello
CBX6	atatcttgtggaaaggacgaaacaccgTCAGGGACGCATCGAGTACCgttttagagctagaaatagcaagttaa	epikol_v2_1028	TCAGGGACGCATCGAGTACC	GeCKO
CBX6	atatcttgtggaaaggacgaaacaccgTCGGATCCGCCGTTTGATGAgttttagagctagaaatagcaagttaa	epikol_v2_1029	TCGGATCCGCCGTTTGATGA	GeCKO
CBX6	atatcttgtggaaaggacgaaacaccgTGTGGCGGATCTGTGTACGCgttttagagctagaaatagcaagttaa	epikol_v2_1030	TGTGGCGGATCTGTGTACGC	Brunello
CBX7	atatcttgtggaaaggacgaaacaccgACTTCTTGCGCGAGAGCCGCgttttagagctagaaatagcaagttaa	epikol_v2_1031	ACTTCTTGCGCGAGAGCCGC	GeCKO
CBX7	atatcttgtggaaaggacgaaacaccgAGGAGAGAGACCGAGCATCGgttttagagctagaaatagcaagttaa	epikol_v2_1032	AGGAGAGAGACCGAGCATCG	Brunello
CBX7	atatcttgtggaaaggacgaaacaccgAGGTACTTGTGGGCCTTTCGgttttagagctagaaatagcaagttaa	epikol_v2_1033	AGGTACTTGTGGGCCTTTCG	Brunello
CBX7	atatcttgtggaaaggacgaaacaccgCGCTGCCGAGTGGGCACGTCgttttagagctagaaatagcaagttaa	epikol_v2_1034	CGCTGCCGAGTGGGCACGTC	GeCKO
CBX7	atatcttgtggaaaggacgaaacaccgGACACCGTACTTCTCCTCGTgttttagagctagaaatagcaagttaa	epikol_v2_1035	GACACCGTACTTCTCCTCGT	GeCKO
CBX7	atatcttgtggaaaggacgaaacaccgGCATCCGGAAGAAGCGCGTGgttttagagctagaaatagcaagttaa	epikol_v2_1036	GCATCCGGAAGAAGCGCGTG	Brunello
CBX7	atatcttgtggaaaggacgaaacaccgGCTGCCGAGTGGGCACGTCAgttttagagctagaaatagcaagttaa	epikol_v2_1037	GCTGCCGAGTGGGCACGTCA	Brunello
CBX7	atatcttgtggaaaggacgaaacaccgGGGTCCAAGATGTGCTCTTCgttttagagctagaaatagcaagttaa	epikol_v2_1038	GGGTCCAAGATGTGCTCTTC	GeCKO
CBX7	atatcttgtggaaaggacgaaacaccgTCAGGGTAAAGTCGAGTATCgttttagagctagaaatagcaagttaa	epikol_v2_1039	TCAGGGTAAAGTCGAGTATC	GeCKO
CBX7	atatcttgtggaaaggacgaaacaccgTCTTCCTATACCCCGATGCTgttttagagctagaaatagcaagttaa	epikol_v2_1040	TCTTCCTATACCCCGATGCT	GeCKO
CBX8	atatcttgtggaaaggacgaaacaccgCCCTTAGGCGAACCCAGCGCgttttagagctagaaatagcaagttaa	epikol_v2_1041	CCCTTAGGCGAACCCAGCGC	GeCKO
CBX8	atatcttgtggaaaggacgaaacaccgCCGGGAGGGCCTTCGAAACAgttttagagctagaaatagcaagttaa	epikol_v2_1042	CCGGGAGGGCCTTCGAAACA	GeCKO
CBX8	atatcttgtggaaaggacgaaacaccgCTCTATGGCCCCAAAAAGCGgttttagagctagaaatagcaagttaa	epikol_v2_1043	CTCTATGGCCCCAAAAAGCG	GeCKO and Brunello
CBX8	atatcttgtggaaaggacgaaacaccgCTGCGAGCAAGCGAGCATCCgttttagagctagaaatagcaagttaa	epikol_v2_1044	CTGCGAGCAAGCGAGCATCC	GeCKO
CBX8	atatcttgtggaaaggacgaaacaccgGCATGGAATACCTCGTGAAAgttttagagctagaaatagcaagttaa	epikol_v2_1045	GCATGGAATACCTCGTGAAA	GeCKO
CBX8	atatcttgtggaaaggacgaaacaccgGGGACAAACCCATGTTTCGAgttttagagctagaaatagcaagttaa	epikol_v2_1046	GGGACAAACCCATGTTTCGA	Brunello
CBX8	atatcttgtggaaaggacgaaacaccgGGGGACAGCTCGAAGAAGCGgttttagagctagaaatagcaagttaa	epikol_v2_1047	GGGGACAGCTCGAAGAAGCG	Brunello
CBX8	atatcttgtggaaaggacgaaacaccgTATTATGGTCTGTCGTGCGCgttttagagctagaaatagcaagttaa	epikol_v2_1048	TATTATGGTCTGTCGTGCGC	Custom Design
CBX8	atatcttgtggaaaggacgaaacaccgTCCCTTTAGGTACAGCACATgttttagagctagaaatagcaagttaa	epikol_v2_1049	TCCCTTTAGGTACAGCACAT	Brunello
CBX8	atatcttgtggaaaggacgaaacaccgTCGCTTGCTCGCAGCCTTTGgttttagagctagaaatagcaagttaa	epikol_v2_1050	TCGCTTGCTCGCAGCCTTTG	GeCKO
CCDC101	atatcttgtggaaaggacgaaacaccgACAATGACTCGGAGCCACCCgttttagagctagaaatagcaagttaa	epikol_v2_1051	ACAATGACTCGGAGCCACCC	Brunello
CCDC101	atatcttgtggaaaggacgaaacaccgACATCCAGAAGACCCATGAGgttttagagctagaaatagcaagttaa	epikol_v2_1052	ACATCCAGAAGACCCATGAG	Brunello
CCDC101	atatcttgtggaaaggacgaaacaccgCCAGGCTTCCCGATCCACAGgttttagagctagaaatagcaagttaa	epikol_v2_1053	CCAGGCTTCCCGATCCACAG	Brunello
CCDC101	atatcttgtggaaaggacgaaacaccgCCTTACAGGAAGAGCGTTCGgttttagagctagaaatagcaagttaa	epikol_v2_1054	CCTTACAGGAAGAGCGTTCG	GeCKO
CCDC101	atatcttgtggaaaggacgaaacaccgCGCGGAAATCAAGTCTCTGTgttttagagctagaaatagcaagttaa	epikol_v2_1055	CGCGGAAATCAAGTCTCTGT	GeCKO
CCDC101	atatcttgtggaaaggacgaaacaccgCTGCAGTTTCTCCCTATTACgttttagagctagaaatagcaagttaa	epikol_v2_1056	CTGCAGTTTCTCCCTATTAC	GeCKO
CCDC101	atatcttgtggaaaggacgaaacaccgTATTACCGGACAAAGCTGCGgttttagagctagaaatagcaagttaa	epikol_v2_1057	TATTACCGGACAAAGCTGCG	Brunello
CCDC101	atatcttgtggaaaggacgaaacaccgTCTCTGTCTGCATCCGCTCAgttttagagctagaaatagcaagttaa	epikol_v2_1058	TCTCTGTCTGCATCCGCTCA	GeCKO
CCDC101	atatcttgtggaaaggacgaaacaccgTCTTGTCCAGAGCTTTCCGAgttttagagctagaaatagcaagttaa	epikol_v2_1059	TCTTGTCCAGAGCTTTCCGA	GeCKO
CCDC101	atatcttgtggaaaggacgaaacaccgTGGCCTCTACACAACCGCCAgttttagagctagaaatagcaagttaa	epikol_v2_1060	TGGCCTCTACACAACCGCCA	GeCKO
CDC6	atatcttgtggaaaggacgaaacaccgATAGCGTGTACAATACATCCgttttagagctagaaatagcaagttaa	epikol_v2_1061	ATAGCGTGTACAATACATCC	Brunello
CDC6	atatcttgtggaaaggacgaaacaccgCAAATCTCCTGAGCAATAGCgttttagagctagaaatagcaagttaa	epikol_v2_1062	CAAATCTCCTGAGCAATAGC	GeCKO
CDC6	atatcttgtggaaaggacgaaacaccgCCCTTAAGTGTATGTGAGTGgttttagagctagaaatagcaagttaa	epikol_v2_1063	CCCTTAAGTGTATGTGAGTG	GeCKO
CDC6	atatcttgtggaaaggacgaaacaccgCCTTGTTCTCCACCAAAGCAgttttagagctagaaatagcaagttaa	epikol_v2_1064	CCTTGTTCTCCACCAAAGCA	Brunello
CDC6	atatcttgtggaaaggacgaaacaccgCTTTACCTTTCTGGTGCTCCgttttagagctagaaatagcaagttaa	epikol_v2_1065	CTTTACCTTTCTGGTGCTCC	GeCKO
CDC6	atatcttgtggaaaggacgaaacaccgGGTGGGAAGTTCAACAGCTGgttttagagctagaaatagcaagttaa	epikol_v2_1066	GGTGGGAAGTTCAACAGCTG	Brunello
CDC6	atatcttgtggaaaggacgaaacaccgGTGAGACTATTCAAGCAAGAgttttagagctagaaatagcaagttaa	epikol_v2_1067	GTGAGACTATTCAAGCAAGA	GeCKO
CDC6	atatcttgtggaaaggacgaaacaccgTGCTGAATTGCATGTCCTTGgttttagagctagaaatagcaagttaa	epikol_v2_1068	TGCTGAATTGCATGTCCTTG	Brunello
CDC6	atatcttgtggaaaggacgaaacaccgTTGCTACCAGCAAGCAAAGCgttttagagctagaaatagcaagttaa	epikol_v2_1069	TTGCTACCAGCAAGCAAAGC	GeCKO
CDC6	atatcttgtggaaaggacgaaacaccgTTTGTCAGGAAGAGGTATCCgttttagagctagaaatagcaagttaa	epikol_v2_1070	TTTGTCAGGAAGAGGTATCC	GeCKO
CDC73	atatcttgtggaaaggacgaaacaccgAAGACCAACTATGTTGTTTGgttttagagctagaaatagcaagttaa	epikol_v2_1071	AAGACCAACTATGTTGTTTG	Brunello
CDC73	atatcttgtggaaaggacgaaacaccgACATAACTGCCCTTAAACAGgttttagagctagaaatagcaagttaa	epikol_v2_1072	ACATAACTGCCCTTAAACAG	Brunello
CDC73	atatcttgtggaaaggacgaaacaccgAGAAGCGCTCCCTTAGAAATgttttagagctagaaatagcaagttaa	epikol_v2_1073	AGAAGCGCTCCCTTAGAAAT	GeCKO
CDC73	atatcttgtggaaaggacgaaacaccgAGCAAAGAAACCACGAATTGgttttagagctagaaatagcaagttaa	epikol_v2_1074	AGCAAAGAAACCACGAATTG	GeCKO
CDC73	atatcttgtggaaaggacgaaacaccgAGTTTCTTTACCTCAATTCGgttttagagctagaaatagcaagttaa	epikol_v2_1075	AGTTTCTTTACCTCAATTCG	GeCKO
CDC73	atatcttgtggaaaggacgaaacaccgCCTGATCGAAAAGATCTACTgttttagagctagaaatagcaagttaa	epikol_v2_1076	CCTGATCGAAAAGATCTACT	GeCKO
CDC73	atatcttgtggaaaggacgaaacaccgGACACTATGGGAACCTACCAgttttagagctagaaatagcaagttaa	epikol_v2_1077	GACACTATGGGAACCTACCA	Brunello
CDC73	atatcttgtggaaaggacgaaacaccgGGTCTTCAGCGATCTACTCAgttttagagctagaaatagcaagttaa	epikol_v2_1078	GGTCTTCAGCGATCTACTCA	Brunello
CDC73	atatcttgtggaaaggacgaaacaccgTCGCTGAAGACCTATTTCTAgttttagagctagaaatagcaagttaa	epikol_v2_1079	TCGCTGAAGACCTATTTCTA	GeCKO
CDC73	atatcttgtggaaaggacgaaacaccgTTAGACTGAAAATATTCCTGgttttagagctagaaatagcaagttaa	epikol_v2_1080	TTAGACTGAAAATATTCCTG	GeCKO
CDK1	atatcttgtggaaaggacgaaacaccgACCCTTATACACAACTCCATgttttagagctagaaatagcaagttaa	epikol_v2_1081	ACCCTTATACACAACTCCAT	Brunello
CDK1	atatcttgtggaaaggacgaaacaccgATTTCCCGAATTGCAGTACTgttttagagctagaaatagcaagttaa	epikol_v2_1082	ATTTCCCGAATTGCAGTACT	GeCKO
CDK1	atatcttgtggaaaggacgaaacaccgGAAGAATCCATGTACTGACCgttttagagctagaaatagcaagttaa	epikol_v2_1083	GAAGAATCCATGTACTGACC	GeCKO
CDK1	atatcttgtggaaaggacgaaacaccgGACAAAACACAATCCCCTGTgttttagagctagaaatagcaagttaa	epikol_v2_1084	GACAAAACACAATCCCCTGT	Brunello
CDK1	atatcttgtggaaaggacgaaacaccgGATCTCCAGAAGTATTGCTGgttttagagctagaaatagcaagttaa	epikol_v2_1085	GATCTCCAGAAGTATTGCTG	Brunello
CDK1	atatcttgtggaaaggacgaaacaccgGGGTTCCTAGTACTGCAATTgttttagagctagaaatagcaagttaa	epikol_v2_1086	GGGTTCCTAGTACTGCAATT	GeCKO
CDK1	atatcttgtggaaaggacgaaacaccgGTATTCCAAAAGCTCTGGCAgttttagagctagaaatagcaagttaa	epikol_v2_1087	GTATTCCAAAAGCTCTGGCA	Brunello
CDK1	atatcttgtggaaaggacgaaacaccgTACTTGGATTCTATCCCTCCgttttagagctagaaatagcaagttaa	epikol_v2_1088	TACTTGGATTCTATCCCTCC	GeCKO
CDK1	atatcttgtggaaaggacgaaacaccgTATACCAAAATAGAGAAAATgttttagagctagaaatagcaagttaa	epikol_v2_1089	TATACCAAAATAGAGAAAAT	GeCKO
CDK1	atatcttgtggaaaggacgaaacaccgTTCGTCATCCAAATATAGTCgttttagagctagaaatagcaagttaa	epikol_v2_1090	TTCGTCATCCAAATATAGTC	GeCKO
CDK17	atatcttgtggaaaggacgaaacaccgACATAGACGGATCTCAATGGgttttagagctagaaatagcaagttaa	epikol_v2_1091	ACATAGACGGATCTCAATGG	Brunello
CDK17	atatcttgtggaaaggacgaaacaccgCATGAGTATGCACAACGTAAgttttagagctagaaatagcaagttaa	epikol_v2_1092	CATGAGTATGCACAACGTAA	Brunello
CDK17	atatcttgtggaaaggacgaaacaccgCCCTGCACAGCTATAAGAGAgttttagagctagaaatagcaagttaa	epikol_v2_1093	CCCTGCACAGCTATAAGAGA	Brunello
CDK17	atatcttgtggaaaggacgaaacaccgCTACGAGACCTTCGACTCATgttttagagctagaaatagcaagttaa	epikol_v2_1094	CTACGAGACCTTCGACTCAT	GeCKO
CDK17	atatcttgtggaaaggacgaaacaccgCTTTCAAGAAGCCCCCATTGgttttagagctagaaatagcaagttaa	epikol_v2_1095	CTTTCAAGAAGCCCCCATTG	GeCKO and Brunello
CDK17	atatcttgtggaaaggacgaaacaccgGAATGCATACTGTGAGACGTgttttagagctagaaatagcaagttaa	epikol_v2_1096	GAATGCATACTGTGAGACGT	GeCKO
CDK17	atatcttgtggaaaggacgaaacaccgGGTGAGAGTGACCAAGCTTCgttttagagctagaaatagcaagttaa	epikol_v2_1097	GGTGAGAGTGACCAAGCTTC	GeCKO
CDK17	atatcttgtggaaaggacgaaacaccgGTTTCTAGGTTAGACTCTGAgttttagagctagaaatagcaagttaa	epikol_v2_1098	GTTTCTAGGTTAGACTCTGA	Custom Design
CDK17	atatcttgtggaaaggacgaaacaccgTCAGAAATCGTATACATAGAgttttagagctagaaatagcaagttaa	epikol_v2_1099	TCAGAAATCGTATACATAGA	GeCKO
CDK17	atatcttgtggaaaggacgaaacaccgTTGACCAACCAATGAGTCGAgttttagagctagaaatagcaagttaa	epikol_v2_1100	TTGACCAACCAATGAGTCGA	GeCKO
CDK2	atatcttgtggaaaggacgaaacaccgAAGCAGAGAGATCTCTCGGAgttttagagctagaaatagcaagttaa	epikol_v2_1101	AAGCAGAGAGATCTCTCGGA	Brunello
CDK2	atatcttgtggaaaggacgaaacaccgAGAAGCATTACCTTGATGAGgttttagagctagaaatagcaagttaa	epikol_v2_1102	AGAAGCATTACCTTGATGAG	GeCKO
CDK2	atatcttgtggaaaggacgaaacaccgAGATGGACGGAGCTTGTTATgttttagagctagaaatagcaagttaa	epikol_v2_1103	AGATGGACGGAGCTTGTTAT	GeCKO
CDK2	atatcttgtggaaaggacgaaacaccgCAAATATTATTCCACAGCTGgttttagagctagaaatagcaagttaa	epikol_v2_1104	CAAATATTATTCCACAGCTG	Brunello
CDK2	atatcttgtggaaaggacgaaacaccgCATGGGTGTAAGTACGAACAgttttagagctagaaatagcaagttaa	epikol_v2_1105	CATGGGTGTAAGTACGAACA	Brunello
CDK2	atatcttgtggaaaggacgaaacaccgCCGAGAGATCTCTCTGCTTAgttttagagctagaaatagcaagttaa	epikol_v2_1106	CCGAGAGATCTCTCTGCTTA	GeCKO
CDK2	atatcttgtggaaaggacgaaacaccgTCATGGGTGTAAGTACGAACgttttagagctagaaatagcaagttaa	epikol_v2_1107	TCATGGGTGTAAGTACGAAC	GeCKO
CDK2	atatcttgtggaaaggacgaaacaccgTCCCCAGAGTCCGAAAGATCgttttagagctagaaatagcaagttaa	epikol_v2_1108	TCCCCAGAGTCCGAAAGATC	GeCKO
CDK2	atatcttgtggaaaggacgaaacaccgTCTGAGGTTTAAGGTCTCGGgttttagagctagaaatagcaagttaa	epikol_v2_1109	TCTGAGGTTTAAGGTCTCGG	Brunello
CDK2	atatcttgtggaaaggacgaaacaccgTGTTCGTACTTACACCCATGgttttagagctagaaatagcaagttaa	epikol_v2_1110	TGTTCGTACTTACACCCATG	GeCKO
CDK3	atatcttgtggaaaggacgaaacaccgCAACGAGAGGAAGCTCTATCgttttagagctagaaatagcaagttaa	epikol_v2_1111	CAACGAGAGGAAGCTCTATC	GeCKO
CDK3	atatcttgtggaaaggacgaaacaccgCACCCAACTCATTGATGAGCgttttagagctagaaatagcaagttaa	epikol_v2_1112	CACCCAACTCATTGATGAGC	GeCKO
CDK3	atatcttgtggaaaggacgaaacaccgCCCAACTCACCGGACGATGTgttttagagctagaaatagcaagttaa	epikol_v2_1113	CCCAACTCACCGGACGATGT	GeCKO
CDK3	atatcttgtggaaaggacgaaacaccgGCACCCCGAAGGCGCGAGCCgttttagagctagaaatagcaagttaa	epikol_v2_1114	GCACCCCGAAGGCGCGAGCC	GeCKO
CDK3	atatcttgtggaaaggacgaaacaccgGCTGCCCAAGAGAATCTCGGgttttagagctagaaatagcaagttaa	epikol_v2_1115	GCTGCCCAAGAGAATCTCGG	Brunello
CDK3	atatcttgtggaaaggacgaaacaccgGGTGGATGACCCGATGTGAGgttttagagctagaaatagcaagttaa	epikol_v2_1116	GGTGGATGACCCGATGTGAG	Brunello
CDK3	atatcttgtggaaaggacgaaacaccgTCATGGGTGTAGGTGCGCAGgttttagagctagaaatagcaagttaa	epikol_v2_1117	TCATGGGTGTAGGTGCGCAG	Brunello
CDK3	atatcttgtggaaaggacgaaacaccgTCGCGCCCCCGAGATTCTCTgttttagagctagaaatagcaagttaa	epikol_v2_1118	TCGCGCCCCCGAGATTCTCT	GeCKO
CDK3	atatcttgtggaaaggacgaaacaccgTGAAGCACCCCAACATCGTCgttttagagctagaaatagcaagttaa	epikol_v2_1119	TGAAGCACCCCAACATCGTC	GeCKO
CDK3	atatcttgtggaaaggacgaaacaccgTGGACGTGGTGCACAACGAGgttttagagctagaaatagcaagttaa	epikol_v2_1120	TGGACGTGGTGCACAACGAG	Brunello
CDK5	atatcttgtggaaaggacgaaacaccgATCTCCCGGAGGGCGGAACTgttttagagctagaaatagcaagttaa	epikol_v2_1121	ATCTCCCGGAGGGCGGAACT	GeCKO
CDK5	atatcttgtggaaaggacgaaacaccgCAGCGACAAGAAGCTGACTTgttttagagctagaaatagcaagttaa	epikol_v2_1122	CAGCGACAAGAAGCTGACTT	GeCKO
CDK5	atatcttgtggaaaggacgaaacaccgCCACGATCTCATGAGTCTCCgttttagagctagaaatagcaagttaa	epikol_v2_1123	CCACGATCTCATGAGTCTCC	GeCKO
CDK5	atatcttgtggaaaggacgaaacaccgCCGGGAGACTCATGAGATCGgttttagagctagaaatagcaagttaa	epikol_v2_1124	CCGGGAGACTCATGAGATCG	Brunello
CDK5	atatcttgtggaaaggacgaaacaccgCCTTTACAATCTCAGGATCGgttttagagctagaaatagcaagttaa	epikol_v2_1125	CCTTTACAATCTCAGGATCG	Brunello
CDK5	atatcttgtggaaaggacgaaacaccgCGTCCGCTGTTACTCAGCTGgttttagagctagaaatagcaagttaa	epikol_v2_1126	CGTCCGCTGTTACTCAGCTG	Brunello
CDK5	atatcttgtggaaaggacgaaacaccgGGCCTTGAACACAGTTCCGTgttttagagctagaaatagcaagttaa	epikol_v2_1127	GGCCTTGAACACAGTTCCGT	GeCKO
CDK5	atatcttgtggaaaggacgaaacaccgGTGTGCCGAGTTCCGCCCTCgttttagagctagaaatagcaagttaa	epikol_v2_1128	GTGTGCCGAGTTCCGCCCTC	GeCKO
CDK5	atatcttgtggaaaggacgaaacaccgTAGCCGCAATGTGCTACACAgttttagagctagaaatagcaagttaa	epikol_v2_1129	TAGCCGCAATGTGCTACACA	Brunello
CDK5	atatcttgtggaaaggacgaaacaccgTCAGCTTCTTGTCGCTGTGCgttttagagctagaaatagcaagttaa	epikol_v2_1130	TCAGCTTCTTGTCGCTGTGC	GeCKO
CDK7	atatcttgtggaaaggacgaaacaccgAGCTCCAAATAGTAACTCGGgttttagagctagaaatagcaagttaa	epikol_v2_1131	AGCTCCAAATAGTAACTCGG	Brunello
CDK7	atatcttgtggaaaggacgaaacaccgATACTCACACCAATTATATTgttttagagctagaaatagcaagttaa	epikol_v2_1132	ATACTCACACCAATTATATT	GeCKO
CDK7	atatcttgtggaaaggacgaaacaccgATCTCTGGCCTTGTAAACGGgttttagagctagaaatagcaagttaa	epikol_v2_1133	ATCTCTGGCCTTGTAAACGG	Brunello
CDK7	atatcttgtggaaaggacgaaacaccgATTTATGTCCAAAAGCATCAgttttagagctagaaatagcaagttaa	epikol_v2_1134	ATTTATGTCCAAAAGCATCA	GeCKO
CDK7	atatcttgtggaaaggacgaaacaccgCATAGATCAGAAGCTAAAGAgttttagagctagaaatagcaagttaa	epikol_v2_1135	CATAGATCAGAAGCTAAAGA	GeCKO
CDK7	atatcttgtggaaaggacgaaacaccgCTAGTTTGCCACCGTTTACAgttttagagctagaaatagcaagttaa	epikol_v2_1136	CTAGTTTGCCACCGTTTACA	GeCKO
CDK7	atatcttgtggaaaggacgaaacaccgCTTTCTTAATGGCGACAATTgttttagagctagaaatagcaagttaa	epikol_v2_1137	CTTTCTTAATGGCGACAATT	GeCKO
CDK7	atatcttgtggaaaggacgaaacaccgTTAAAAACCTTACCCTATGTgttttagagctagaaatagcaagttaa	epikol_v2_1138	TTAAAAACCTTACCCTATGT	Brunello
CDK7	atatcttgtggaaaggacgaaacaccgTTGCAGCTCCTTGATGCTTTgttttagagctagaaatagcaagttaa	epikol_v2_1139	TTGCAGCTCCTTGATGCTTT	GeCKO
CDK7	atatcttgtggaaaggacgaaacaccgTTTCCATAAAATCAAAGACAgttttagagctagaaatagcaagttaa	epikol_v2_1140	TTTCCATAAAATCAAAGACA	Brunello
CDK9	atatcttgtggaaaggacgaaacaccgACTACCCTTGCAGCGGTTATgttttagagctagaaatagcaagttaa	epikol_v2_1141	ACTACCCTTGCAGCGGTTAT	GeCKO
CDK9	atatcttgtggaaaggacgaaacaccgATTGAGATTTGTCGAACCAAgttttagagctagaaatagcaagttaa	epikol_v2_1142	ATTGAGATTTGTCGAACCAA	GeCKO
CDK9	atatcttgtggaaaggacgaaacaccgCAACCGCTACACCAACCGTGgttttagagctagaaatagcaagttaa	epikol_v2_1143	CAACCGCTACACCAACCGTG	GeCKO
CDK9	atatcttgtggaaaggacgaaacaccgCCAGAGTGTCACCACACGGTgttttagagctagaaatagcaagttaa	epikol_v2_1144	CCAGAGTGTCACCACACGGT	Brunello
CDK9	atatcttgtggaaaggacgaaacaccgGACACTCTGGTACCGGCCCCgttttagagctagaaatagcaagttaa	epikol_v2_1145	GACACTCTGGTACCGGCCCC	GeCKO
CDK9	atatcttgtggaaaggacgaaacaccgGCACCGCAAGACCGGCCAGAgttttagagctagaaatagcaagttaa	epikol_v2_1146	GCACCGCAAGACCGGCCAGA	GeCKO
CDK9	atatcttgtggaaaggacgaaacaccgGCGGTTATAGGGGGAAGCTGgttttagagctagaaatagcaagttaa	epikol_v2_1147	GCGGTTATAGGGGGAAGCTG	Brunello
CDK9	atatcttgtggaaaggacgaaacaccgGCTCGCAGAAGTCGAACACCgttttagagctagaaatagcaagttaa	epikol_v2_1148	GCTCGCAGAAGTCGAACACC	GeCKO
CDK9	atatcttgtggaaaggacgaaacaccgGCTGACTGATGAGGGCGAGTgttttagagctagaaatagcaagttaa	epikol_v2_1149	GCTGACTGATGAGGGCGAGT	Brunello
CDK9	atatcttgtggaaaggacgaaacaccgTCTCCCGCAAGGCTGTAATGgttttagagctagaaatagcaagttaa	epikol_v2_1150	TCTCCCGCAAGGCTGTAATG	Brunello
CDY1	atatcttgtggaaaggacgaaacaccgATATCCTAGAATACCTCTGTgttttagagctagaaatagcaagttaa	epikol_v2_1151	ATATCCTAGAATACCTCTGT	GeCKO
CDY1	atatcttgtggaaaggacgaaacaccgCTCTGTCCAAAGGTCGTATAgttttagagctagaaatagcaagttaa	epikol_v2_1152	CTCTGTCCAAAGGTCGTATA	GeCKO
CDY1	atatcttgtggaaaggacgaaacaccgCTGATCATTCTGTGTCTTTCgttttagagctagaaatagcaagttaa	epikol_v2_1153	CTGATCATTCTGTGTCTTTC	GeCKO
CDY1	atatcttgtggaaaggacgaaacaccgCTTTCAGAAACTTGAGAAACgttttagagctagaaatagcaagttaa	epikol_v2_1154	CTTTCAGAAACTTGAGAAAC	GeCKO
CDY1	atatcttgtggaaaggacgaaacaccgGTCTTTCCTCATGGCTTCCCgttttagagctagaaatagcaagttaa	epikol_v2_1155	GTCTTTCCTCATGGCTTCCC	GeCKO
CDY1	atatcttgtggaaaggacgaaacaccgTACAATGTCTCTGTATGTGCgttttagagctagaaatagcaagttaa	epikol_v2_1156	TACAATGTCTCTGTATGTGC	Brunello
CDY1	atatcttgtggaaaggacgaaacaccgTCTGCACCAGGACGTGACAAgttttagagctagaaatagcaagttaa	epikol_v2_1157	TCTGCACCAGGACGTGACAA	Brunello
CDY1	atatcttgtggaaaggacgaaacaccgTGCTGGCAGCAAATAACTTGgttttagagctagaaatagcaagttaa	epikol_v2_1158	TGCTGGCAGCAAATAACTTG	Brunello
CDY1	atatcttgtggaaaggacgaaacaccgTTAACATGGATTCTATCCCTgttttagagctagaaatagcaagttaa	epikol_v2_1159	TTAACATGGATTCTATCCCT	GeCKO
CDY1	atatcttgtggaaaggacgaaacaccgTTTGACCACAAAACTGTGAGgttttagagctagaaatagcaagttaa	epikol_v2_1160	TTTGACCACAAAACTGTGAG	Brunello
CDY1B	atatcttgtggaaaggacgaaacaccgACAGGTTCAGCTACCCGAAAgttttagagctagaaatagcaagttaa	epikol_v2_1161	ACAGGTTCAGCTACCCGAAA	Brunello
CDY1B	atatcttgtggaaaggacgaaacaccgAGAAGATGCACTTCACCATAgttttagagctagaaatagcaagttaa	epikol_v2_1162	AGAAGATGCACTTCACCATA	Brunello
CDY1B	atatcttgtggaaaggacgaaacaccgATATCCTAGAATACCTCTGTgttttagagctagaaatagcaagttaa	epikol_v2_1163	ATATCCTAGAATACCTCTGT	GeCKO
CDY1B	atatcttgtggaaaggacgaaacaccgCAGGACGTGACAAAGGGTCCgttttagagctagaaatagcaagttaa	epikol_v2_1164	CAGGACGTGACAAAGGGTCC	Brunello
CDY1B	atatcttgtggaaaggacgaaacaccgCTCTGTCCAAAGGTCGTATAgttttagagctagaaatagcaagttaa	epikol_v2_1165	CTCTGTCCAAAGGTCGTATA	GeCKO
CDY1B	atatcttgtggaaaggacgaaacaccgCTGATCATTCTGTGTCTTTCgttttagagctagaaatagcaagttaa	epikol_v2_1166	CTGATCATTCTGTGTCTTTC	GeCKO
CDY1B	atatcttgtggaaaggacgaaacaccgCTTTCAGAAACTTGAGAAACgttttagagctagaaatagcaagttaa	epikol_v2_1167	CTTTCAGAAACTTGAGAAAC	GeCKO
CDY1B	atatcttgtggaaaggacgaaacaccgGTCTTTCCTCATGGCTTCCCgttttagagctagaaatagcaagttaa	epikol_v2_1168	GTCTTTCCTCATGGCTTCCC	GeCKO
CDY1B	atatcttgtggaaaggacgaaacaccgTTAACATGGATTCTATCCCTgttttagagctagaaatagcaagttaa	epikol_v2_1169	TTAACATGGATTCTATCCCT	GeCKO
CDY1B	atatcttgtggaaaggacgaaacaccgTTGCTGCCAGCAAGAACGTTgttttagagctagaaatagcaagttaa	epikol_v2_1170	TTGCTGCCAGCAAGAACGTT	Brunello
CDY2A	atatcttgtggaaaggacgaaacaccgAATATTACTGATGACAGCAGgttttagagctagaaatagcaagttaa	epikol_v2_1171	AATATTACTGATGACAGCAG	Brunello
CDY2A	atatcttgtggaaaggacgaaacaccgCAGTGACTGATAAACACCACgttttagagctagaaatagcaagttaa	epikol_v2_1172	CAGTGACTGATAAACACCAC	Brunello
CDY2A	atatcttgtggaaaggacgaaacaccgCCCTATTGCAGCAGATCAGCgttttagagctagaaatagcaagttaa	epikol_v2_1173	CCCTATTGCAGCAGATCAGC	GeCKO
CDY2A	atatcttgtggaaaggacgaaacaccgCTCTGTCCAAAGGTCGTATAgttttagagctagaaatagcaagttaa	epikol_v2_1174	CTCTGTCCAAAGGTCGTATA	GeCKO
CDY2A	atatcttgtggaaaggacgaaacaccgCTTTCAGAAACTTGAGAAACgttttagagctagaaatagcaagttaa	epikol_v2_1175	CTTTCAGAAACTTGAGAAAC	GeCKO
CDY2A	atatcttgtggaaaggacgaaacaccgGACCACAAGAAAACTGTGAGgttttagagctagaaatagcaagttaa	epikol_v2_1176	GACCACAAGAAAACTGTGAG	Brunello
CDY2A	atatcttgtggaaaggacgaaacaccgGATGGATGCACCTAGTCCAAgttttagagctagaaatagcaagttaa	epikol_v2_1177	GATGGATGCACCTAGTCCAA	GeCKO
CDY2A	atatcttgtggaaaggacgaaacaccgGCCCACACGAGATCACAAAGgttttagagctagaaatagcaagttaa	epikol_v2_1178	GCCCACACGAGATCACAAAG	GeCKO
CDY2A	atatcttgtggaaaggacgaaacaccgGTCTTTCCTCATGGCTTCCCgttttagagctagaaatagcaagttaa	epikol_v2_1179	GTCTTTCCTCATGGCTTCCC	GeCKO
CDY2A	atatcttgtggaaaggacgaaacaccgTCTGCACCAGGATGTGACAAgttttagagctagaaatagcaagttaa	epikol_v2_1180	TCTGCACCAGGATGTGACAA	Brunello
CDY2B	atatcttgtggaaaggacgaaacaccgATAGACCCATTAGCAGCCAAgttttagagctagaaatagcaagttaa	epikol_v2_1181	ATAGACCCATTAGCAGCCAA	Brunello
CDY2B	atatcttgtggaaaggacgaaacaccgATGACAAACAGGATGACACTgttttagagctagaaatagcaagttaa	epikol_v2_1182	ATGACAAACAGGATGACACT	Brunello
CDY2B	atatcttgtggaaaggacgaaacaccgCCCTATTGCAGCAGATCAGCgttttagagctagaaatagcaagttaa	epikol_v2_1183	CCCTATTGCAGCAGATCAGC	GeCKO
CDY2B	atatcttgtggaaaggacgaaacaccgCTCTGTCCAAAGGTCGTATAgttttagagctagaaatagcaagttaa	epikol_v2_1184	CTCTGTCCAAAGGTCGTATA	GeCKO
CDY2B	atatcttgtggaaaggacgaaacaccgCTGCACCAGGATGTGACAAAgttttagagctagaaatagcaagttaa	epikol_v2_1185	CTGCACCAGGATGTGACAAA	Brunello
CDY2B	atatcttgtggaaaggacgaaacaccgCTTTCAGAAACTTGAGAAACgttttagagctagaaatagcaagttaa	epikol_v2_1186	CTTTCAGAAACTTGAGAAAC	GeCKO
CDY2B	atatcttgtggaaaggacgaaacaccgGCCCACACGAGATCACAAAGgttttagagctagaaatagcaagttaa	epikol_v2_1187	GCCCACACGAGATCACAAAG	GeCKO
CDY2B	atatcttgtggaaaggacgaaacaccgGTCTTTCCTCATGGCTTCCCgttttagagctagaaatagcaagttaa	epikol_v2_1188	GTCTTTCCTCATGGCTTCCC	GeCKO
CDY2B	atatcttgtggaaaggacgaaacaccgGTGGTCTTCAAGGTGACAGAgttttagagctagaaatagcaagttaa	epikol_v2_1189	GTGGTCTTCAAGGTGACAGA	GeCKO
CDY2B	atatcttgtggaaaggacgaaacaccgTACAATGTCTCTGTATGTGAgttttagagctagaaatagcaagttaa	epikol_v2_1190	TACAATGTCTCTGTATGTGA	Brunello
CDYL	atatcttgtggaaaggacgaaacaccgAAAGCCGGTCGGAGCTTTATgttttagagctagaaatagcaagttaa	epikol_v2_1191	AAAGCCGGTCGGAGCTTTAT	GeCKO
CDYL	atatcttgtggaaaggacgaaacaccgACATACAACTGGATTGCACGgttttagagctagaaatagcaagttaa	epikol_v2_1192	ACATACAACTGGATTGCACG	GeCKO
CDYL	atatcttgtggaaaggacgaaacaccgCGACTTCAACAGACGCCACAgttttagagctagaaatagcaagttaa	epikol_v2_1193	CGACTTCAACAGACGCCACA	Brunello
CDYL	atatcttgtggaaaggacgaaacaccgCTGCGGTCCTGCTCTTAACGgttttagagctagaaatagcaagttaa	epikol_v2_1194	CTGCGGTCCTGCTCTTAACG	Brunello
CDYL	atatcttgtggaaaggacgaaacaccgCTTTGTGGATAACAAGATGTgttttagagctagaaatagcaagttaa	epikol_v2_1195	CTTTGTGGATAACAAGATGT	Brunello
CDYL	atatcttgtggaaaggacgaaacaccgGGCAGGTACATCTCCGTTCAgttttagagctagaaatagcaagttaa	epikol_v2_1196	GGCAGGTACATCTCCGTTCA	GeCKO
CDYL	atatcttgtggaaaggacgaaacaccgGGGCCCAATAAAGCTCCGACgttttagagctagaaatagcaagttaa	epikol_v2_1197	GGGCCCAATAAAGCTCCGAC	GeCKO and Brunello
CDYL	atatcttgtggaaaggacgaaacaccgTACCTAAGGACATTCCCGGAgttttagagctagaaatagcaagttaa	epikol_v2_1198	TACCTAAGGACATTCCCGGA	Custom Design
CDYL	atatcttgtggaaaggacgaaacaccgTACGACGTCTGACAGATGACgttttagagctagaaatagcaagttaa	epikol_v2_1199	TACGACGTCTGACAGATGAC	GeCKO
CDYL	atatcttgtggaaaggacgaaacaccgTTGGCCCGGGACGTTCACTCgttttagagctagaaatagcaagttaa	epikol_v2_1200	TTGGCCCGGGACGTTCACTC	GeCKO
CDYL2	atatcttgtggaaaggacgaaacaccgAATGGGAGTATCTTATCCGAgttttagagctagaaatagcaagttaa	epikol_v2_1201	AATGGGAGTATCTTATCCGA	GeCKO
CDYL2	atatcttgtggaaaggacgaaacaccgAATTCGCTTCCGTTTATGGGgttttagagctagaaatagcaagttaa	epikol_v2_1202	AATTCGCTTCCGTTTATGGG	Brunello
CDYL2	atatcttgtggaaaggacgaaacaccgCGCAGCCTGGCATGGCTTCTgttttagagctagaaatagcaagttaa	epikol_v2_1203	CGCAGCCTGGCATGGCTTCT	GeCKO
CDYL2	atatcttgtggaaaggacgaaacaccgGGACAACCGGCCAATTAGGTgttttagagctagaaatagcaagttaa	epikol_v2_1204	GGACAACCGGCCAATTAGGT	Brunello
CDYL2	atatcttgtggaaaggacgaaacaccgGGTTAATTCGCTTCCGTTTAgttttagagctagaaatagcaagttaa	epikol_v2_1205	GGTTAATTCGCTTCCGTTTA	GeCKO
CDYL2	atatcttgtggaaaggacgaaacaccgGGTTTCGAGACATCGTTGTGgttttagagctagaaatagcaagttaa	epikol_v2_1206	GGTTTCGAGACATCGTTGTG	Custom Design
CDYL2	atatcttgtggaaaggacgaaacaccgGTGCAGGTTCAATCCCCCGTgttttagagctagaaatagcaagttaa	epikol_v2_1207	GTGCAGGTTCAATCCCCCGT	GeCKO and Brunello
CDYL2	atatcttgtggaaaggacgaaacaccgTCGAGACATCGTTGTGCGGAgttttagagctagaaatagcaagttaa	epikol_v2_1208	TCGAGACATCGTTGTGCGGA	GeCKO
CDYL2	atatcttgtggaaaggacgaaacaccgTGACGTGAATCACGCTACACgttttagagctagaaatagcaagttaa	epikol_v2_1209	TGACGTGAATCACGCTACAC	GeCKO
CDYL2	atatcttgtggaaaggacgaaacaccgTGTCAGGGCATTGTTATCCGgttttagagctagaaatagcaagttaa	epikol_v2_1210	TGTCAGGGCATTGTTATCCG	Brunello
CECR2	atatcttgtggaaaggacgaaacaccgAGGTGGTCAGACATCCACCTgttttagagctagaaatagcaagttaa	epikol_v2_1211	AGGTGGTCAGACATCCACCT	Brunello
CECR2	atatcttgtggaaaggacgaaacaccgATCTCCACCCGTGTGCGAAGgttttagagctagaaatagcaagttaa	epikol_v2_1212	ATCTCCACCCGTGTGCGAAG	GeCKO
CECR2	atatcttgtggaaaggacgaaacaccgCAGGATCTGATCCTCGCAGAgttttagagctagaaatagcaagttaa	epikol_v2_1213	CAGGATCTGATCCTCGCAGA	Brunello
CECR2	atatcttgtggaaaggacgaaacaccgCCATTGGGTGAAGACAATTCgttttagagctagaaatagcaagttaa	epikol_v2_1214	CCATTGGGTGAAGACAATTC	GeCKO
CECR2	atatcttgtggaaaggacgaaacaccgGAATTGTCGAAAGTATAATGgttttagagctagaaatagcaagttaa	epikol_v2_1215	GAATTGTCGAAAGTATAATG	Brunello
CECR2	atatcttgtggaaaggacgaaacaccgGGATGCAGACAGTCTCCGTGgttttagagctagaaatagcaagttaa	epikol_v2_1216	GGATGCAGACAGTCTCCGTG	GeCKO
CECR2	atatcttgtggaaaggacgaaacaccgGGGCGGTCGCATGTACCCTGgttttagagctagaaatagcaagttaa	epikol_v2_1217	GGGCGGTCGCATGTACCCTG	Brunello
CECR2	atatcttgtggaaaggacgaaacaccgTACCGCTGGGAGCTCGAAGAgttttagagctagaaatagcaagttaa	epikol_v2_1218	TACCGCTGGGAGCTCGAAGA	GeCKO
CECR2	atatcttgtggaaaggacgaaacaccgTCCTGCAGTTTCTTCCGTTTgttttagagctagaaatagcaagttaa	epikol_v2_1219	TCCTGCAGTTTCTTCCGTTT	GeCKO
CECR2	atatcttgtggaaaggacgaaacaccgTGCAGGAGGAGATTCTGTTGgttttagagctagaaatagcaagttaa	epikol_v2_1220	TGCAGGAGGAGATTCTGTTG	GeCKO
CENPC	atatcttgtggaaaggacgaaacaccgAAAAAACAGATGCCACCTGTgttttagagctagaaatagcaagttaa	epikol_v2_1221	AAAAAACAGATGCCACCTGT	Brunello
CENPC	atatcttgtggaaaggacgaaacaccgAAGCCACAAACAGATCAGGTgttttagagctagaaatagcaagttaa	epikol_v2_1222	AAGCCACAAACAGATCAGGT	Brunello
CENPC	atatcttgtggaaaggacgaaacaccgATCAACTTCGTATCATCGGGgttttagagctagaaatagcaagttaa	epikol_v2_1223	ATCAACTTCGTATCATCGGG	Brunello
CENPC	atatcttgtggaaaggacgaaacaccgCGTGACATTAACACAGAGCAgttttagagctagaaatagcaagttaa	epikol_v2_1224	CGTGACATTAACACAGAGCA	GeCKO
CENPC	atatcttgtggaaaggacgaaacaccgGCACCAACCTGATCTGTTTGgttttagagctagaaatagcaagttaa	epikol_v2_1225	GCACCAACCTGATCTGTTTG	GeCKO
CENPC	atatcttgtggaaaggacgaaacaccgGCGTCCATCTGATTGGTGGGgttttagagctagaaatagcaagttaa	epikol_v2_1226	GCGTCCATCTGATTGGTGGG	Brunello
CENPC	atatcttgtggaaaggacgaaacaccgGGCCGGAACATGGCTGCGTCgttttagagctagaaatagcaagttaa	epikol_v2_1227	GGCCGGAACATGGCTGCGTC	GeCKO
CENPC	atatcttgtggaaaggacgaaacaccgGTAAGATTTCCAGAACATTCgttttagagctagaaatagcaagttaa	epikol_v2_1228	GTAAGATTTCCAGAACATTC	GeCKO
CENPC	atatcttgtggaaaggacgaaacaccgTACTCATACTGAAATTGACCgttttagagctagaaatagcaagttaa	epikol_v2_1229	TACTCATACTGAAATTGACC	Custom Design
CENPC	atatcttgtggaaaggacgaaacaccgTTTCAGGATCATCTCAAAAAgttttagagctagaaatagcaagttaa	epikol_v2_1230	TTTCAGGATCATCTCAAAAA	GeCKO
CHAF1A	atatcttgtggaaaggacgaaacaccgAGGGCGACGGTGTTCCCGAGgttttagagctagaaatagcaagttaa	epikol_v2_1231	AGGGCGACGGTGTTCCCGAG	Brunello
CHAF1A	atatcttgtggaaaggacgaaacaccgAGTCATCATTGATTTGACAGgttttagagctagaaatagcaagttaa	epikol_v2_1232	AGTCATCATTGATTTGACAG	Brunello
CHAF1A	atatcttgtggaaaggacgaaacaccgAGTGCGGGGCGCCCGGCGCCgttttagagctagaaatagcaagttaa	epikol_v2_1233	AGTGCGGGGCGCCCGGCGCC	GeCKO
CHAF1A	atatcttgtggaaaggacgaaacaccgCCAAAGAGGCCTCTAAATCGgttttagagctagaaatagcaagttaa	epikol_v2_1234	CCAAAGAGGCCTCTAAATCG	Brunello
CHAF1A	atatcttgtggaaaggacgaaacaccgCCAGTTAAGAAGTTAATACAgttttagagctagaaatagcaagttaa	epikol_v2_1235	CCAGTTAAGAAGTTAATACA	GeCKO
CHAF1A	atatcttgtggaaaggacgaaacaccgCCGACCTGTGGCGGCTCCCCgttttagagctagaaatagcaagttaa	epikol_v2_1236	CCGACCTGTGGCGGCTCCCC	GeCKO
CHAF1A	atatcttgtggaaaggacgaaacaccgCGATGACATGTCAGACGATCgttttagagctagaaatagcaagttaa	epikol_v2_1237	CGATGACATGTCAGACGATC	GeCKO
CHAF1A	atatcttgtggaaaggacgaaacaccgCTCGGGCCACTCGTCAGCTCgttttagagctagaaatagcaagttaa	epikol_v2_1238	CTCGGGCCACTCGTCAGCTC	GeCKO
CHAF1A	atatcttgtggaaaggacgaaacaccgGAAAGCGGTCCGACGCCGAGgttttagagctagaaatagcaagttaa	epikol_v2_1239	GAAAGCGGTCCGACGCCGAG	Brunello
CHAF1A	atatcttgtggaaaggacgaaacaccgTGGTCTATCTTTGCAATCCAgttttagagctagaaatagcaagttaa	epikol_v2_1240	TGGTCTATCTTTGCAATCCA	GeCKO
CHAF1B	atatcttgtggaaaggacgaaacaccgAGAAAAACGCACAACATTGAgttttagagctagaaatagcaagttaa	epikol_v2_1241	AGAAAAACGCACAACATTGA	GeCKO
CHAF1B	atatcttgtggaaaggacgaaacaccgAGACTGAGTTTCACTCCCGAgttttagagctagaaatagcaagttaa	epikol_v2_1242	AGACTGAGTTTCACTCCCGA	Brunello
CHAF1B	atatcttgtggaaaggacgaaacaccgAGATGTGTATGATATTTGCTgttttagagctagaaatagcaagttaa	epikol_v2_1243	AGATGTGTATGATATTTGCT	Brunello
CHAF1B	atatcttgtggaaaggacgaaacaccgATCATATGGGATGTCAGCAAgttttagagctagaaatagcaagttaa	epikol_v2_1244	ATCATATGGGATGTCAGCAA	GeCKO
CHAF1B	atatcttgtggaaaggacgaaacaccgATTGGACAAAAATTCCACGAgttttagagctagaaatagcaagttaa	epikol_v2_1245	ATTGGACAAAAATTCCACGA	Brunello
CHAF1B	atatcttgtggaaaggacgaaacaccgCAGATGCTGTCATCCTATTGgttttagagctagaaatagcaagttaa	epikol_v2_1246	CAGATGCTGTCATCCTATTG	GeCKO
CHAF1B	atatcttgtggaaaggacgaaacaccgTCCTGAAAAGCGATCTGCTCgttttagagctagaaatagcaagttaa	epikol_v2_1247	TCCTGAAAAGCGATCTGCTC	GeCKO
CHAF1B	atatcttgtggaaaggacgaaacaccgTTATGTCCAAGGAGTAACCTgttttagagctagaaatagcaagttaa	epikol_v2_1248	TTATGTCCAAGGAGTAACCT	Brunello
CHAF1B	atatcttgtggaaaggacgaaacaccgTTTGCTGACATCCCATATGAgttttagagctagaaatagcaagttaa	epikol_v2_1249	TTTGCTGACATCCCATATGA	GeCKO
CHAF1B	atatcttgtggaaaggacgaaacaccgTTTGGTATGACGAGCAAGATgttttagagctagaaatagcaagttaa	epikol_v2_1250	TTTGGTATGACGAGCAAGAT	GeCKO
CHD1	atatcttgtggaaaggacgaaacaccgAAGCAGCCATCCTATATTGGgttttagagctagaaatagcaagttaa	epikol_v2_1251	AAGCAGCCATCCTATATTGG	Brunello
CHD1	atatcttgtggaaaggacgaaacaccgACCCAGAATCATCATCCGACgttttagagctagaaatagcaagttaa	epikol_v2_1252	ACCCAGAATCATCATCCGAC	GeCKO
CHD1	atatcttgtggaaaggacgaaacaccgAGCCAGTCGGATGATGATTCgttttagagctagaaatagcaagttaa	epikol_v2_1253	AGCCAGTCGGATGATGATTC	GeCKO
CHD1	atatcttgtggaaaggacgaaacaccgATGCCCAATTTAGACCTCCAgttttagagctagaaatagcaagttaa	epikol_v2_1254	ATGCCCAATTTAGACCTCCA	Brunello
CHD1	atatcttgtggaaaggacgaaacaccgCATCAAGCCTCATCTAATAGgttttagagctagaaatagcaagttaa	epikol_v2_1255	CATCAAGCCTCATCTAATAG	GeCKO
CHD1	atatcttgtggaaaggacgaaacaccgGACCTCACTTGATGAGTCATgttttagagctagaaatagcaagttaa	epikol_v2_1256	GACCTCACTTGATGAGTCAT	GeCKO
CHD1	atatcttgtggaaaggacgaaacaccgTGTAGTGATCCCAATCACGAgttttagagctagaaatagcaagttaa	epikol_v2_1257	TGTAGTGATCCCAATCACGA	Custom Design
CHD1	atatcttgtggaaaggacgaaacaccgTTAATTCGCCTAAGAGAACGgttttagagctagaaatagcaagttaa	epikol_v2_1258	TTAATTCGCCTAAGAGAACG	Brunello
CHD1	atatcttgtggaaaggacgaaacaccgTTCCGATGACTCATCAAGTGgttttagagctagaaatagcaagttaa	epikol_v2_1259	TTCCGATGACTCATCAAGTG	GeCKO and Brunello
CHD1	atatcttgtggaaaggacgaaacaccgTTCTGATCCGCTATTAGATGgttttagagctagaaatagcaagttaa	epikol_v2_1260	TTCTGATCCGCTATTAGATG	GeCKO
CHD1L	atatcttgtggaaaggacgaaacaccgACAGAAGTAGTGATATACCAgttttagagctagaaatagcaagttaa	epikol_v2_1261	ACAGAAGTAGTGATATACCA	Brunello
CHD1L	atatcttgtggaaaggacgaaacaccgAGCAGGACTTACGGCAGTGGgttttagagctagaaatagcaagttaa	epikol_v2_1262	AGCAGGACTTACGGCAGTGG	GeCKO
CHD1L	atatcttgtggaaaggacgaaacaccgAGCCGCGGGGGCCAAGCGCCgttttagagctagaaatagcaagttaa	epikol_v2_1263	AGCCGCGGGGGCCAAGCGCC	GeCKO
CHD1L	atatcttgtggaaaggacgaaacaccgCGCGCGGGCGCTACTAGCCGgttttagagctagaaatagcaagttaa	epikol_v2_1264	CGCGCGGGCGCTACTAGCCG	Custom Design
CHD1L	atatcttgtggaaaggacgaaacaccgCTTACTGCGGCTTCATACTGgttttagagctagaaatagcaagttaa	epikol_v2_1265	CTTACTGCGGCTTCATACTG	GeCKO
CHD1L	atatcttgtggaaaggacgaaacaccgGAAAACGTGACTCCTGTTTCgttttagagctagaaatagcaagttaa	epikol_v2_1266	GAAAACGTGACTCCTGTTTC	GeCKO
CHD1L	atatcttgtggaaaggacgaaacaccgGACCACCTGACTGAGGCTAGgttttagagctagaaatagcaagttaa	epikol_v2_1267	GACCACCTGACTGAGGCTAG	Brunello
CHD1L	atatcttgtggaaaggacgaaacaccgGCTGATTGGTCGAGACACTGgttttagagctagaaatagcaagttaa	epikol_v2_1268	GCTGATTGGTCGAGACACTG	Brunello
CHD1L	atatcttgtggaaaggacgaaacaccgGTCGCCTGCATATGTTACACgttttagagctagaaatagcaagttaa	epikol_v2_1269	GTCGCCTGCATATGTTACAC	GeCKO and Brunello
CHD1L	atatcttgtggaaaggacgaaacaccgTACCGGCCCGATGGAGCGCGgttttagagctagaaatagcaagttaa	epikol_v2_1270	TACCGGCCCGATGGAGCGCG	GeCKO
CHD2	atatcttgtggaaaggacgaaacaccgAAGGCAGACTCGTCGAAGAGgttttagagctagaaatagcaagttaa	epikol_v2_1271	AAGGCAGACTCGTCGAAGAG	Brunello
CHD2	atatcttgtggaaaggacgaaacaccgAAGGGACGACTATAAGAAAGgttttagagctagaaatagcaagttaa	epikol_v2_1272	AAGGGACGACTATAAGAAAG	Brunello
CHD2	atatcttgtggaaaggacgaaacaccgACACACTGAAGGCAAGTAGCgttttagagctagaaatagcaagttaa	epikol_v2_1273	ACACACTGAAGGCAAGTAGC	GeCKO
CHD2	atatcttgtggaaaggacgaaacaccgACAGTGCACCTTCTGGGGACgttttagagctagaaatagcaagttaa	epikol_v2_1274	ACAGTGCACCTTCTGGGGAC	GeCKO
CHD2	atatcttgtggaaaggacgaaacaccgAGCTATCCGTTCCTTCTTAGgttttagagctagaaatagcaagttaa	epikol_v2_1275	AGCTATCCGTTCCTTCTTAG	GeCKO
CHD2	atatcttgtggaaaggacgaaacaccgAGTGGGAGCCCAAAAAGAAGgttttagagctagaaatagcaagttaa	epikol_v2_1276	AGTGGGAGCCCAAAAAGAAG	GeCKO
CHD2	atatcttgtggaaaggacgaaacaccgGTCTTACATCCACAGCACATgttttagagctagaaatagcaagttaa	epikol_v2_1277	GTCTTACATCCACAGCACAT	Brunello
CHD2	atatcttgtggaaaggacgaaacaccgTGAACCCGAAGCTTCTTCAGgttttagagctagaaatagcaagttaa	epikol_v2_1278	TGAACCCGAAGCTTCTTCAG	GeCKO
CHD2	atatcttgtggaaaggacgaaacaccgTGAGCTGGTAGATAAGTCGGgttttagagctagaaatagcaagttaa	epikol_v2_1279	TGAGCTGGTAGATAAGTCGG	Brunello
CHD2	atatcttgtggaaaggacgaaacaccgTTGTTCCTGTTCATCTTCTGgttttagagctagaaatagcaagttaa	epikol_v2_1280	TTGTTCCTGTTCATCTTCTG	GeCKO
CHD3	atatcttgtggaaaggacgaaacaccgACCATATGACCAGTCCACGTgttttagagctagaaatagcaagttaa	epikol_v2_1281	ACCATATGACCAGTCCACGT	Brunello
CHD3	atatcttgtggaaaggacgaaacaccgCTCACCATTAAACCGATCGAgttttagagctagaaatagcaagttaa	epikol_v2_1282	CTCACCATTAAACCGATCGA	Brunello
CHD3	atatcttgtggaaaggacgaaacaccgCTTTGTAGTTGGTGAGCGTGgttttagagctagaaatagcaagttaa	epikol_v2_1283	CTTTGTAGTTGGTGAGCGTG	GeCKO
CHD3	atatcttgtggaaaggacgaaacaccgGGCACTGAACTCTCTCCATTgttttagagctagaaatagcaagttaa	epikol_v2_1284	GGCACTGAACTCTCTCCATT	GeCKO
CHD3	atatcttgtggaaaggacgaaacaccgTCAAAGATAAGGATGACATTgttttagagctagaaatagcaagttaa	epikol_v2_1285	TCAAAGATAAGGATGACATT	GeCKO
CHD3	atatcttgtggaaaggacgaaacaccgTCTAAGATGATGACCATCCTgttttagagctagaaatagcaagttaa	epikol_v2_1286	TCTAAGATGATGACCATCCT	GeCKO
CHD3	atatcttgtggaaaggacgaaacaccgTCTTACCGCACCTCATGAACgttttagagctagaaatagcaagttaa	epikol_v2_1287	TCTTACCGCACCTCATGAAC	GeCKO
CHD3	atatcttgtggaaaggacgaaacaccgTTCTTCACACCCAATGCTGAgttttagagctagaaatagcaagttaa	epikol_v2_1288	TTCTTCACACCCAATGCTGA	GeCKO
CHD3	atatcttgtggaaaggacgaaacaccgTTTCCACTCACTGTGCATCGgttttagagctagaaatagcaagttaa	epikol_v2_1289	TTTCCACTCACTGTGCATCG	Brunello
CHD3	atatcttgtggaaaggacgaaacaccgTTTGAGGCCTTGAATTCACGgttttagagctagaaatagcaagttaa	epikol_v2_1290	TTTGAGGCCTTGAATTCACG	Brunello
CHD4	atatcttgtggaaaggacgaaacaccgAATCCTCCTCTGAGAACACGgttttagagctagaaatagcaagttaa	epikol_v2_1291	AATCCTCCTCTGAGAACACG	GeCKO
CHD4	atatcttgtggaaaggacgaaacaccgAGGTGGTGGTGCAACCTCAGgttttagagctagaaatagcaagttaa	epikol_v2_1292	AGGTGGTGGTGCAACCTCAG	GeCKO
CHD4	atatcttgtggaaaggacgaaacaccgATGTATGTCGTAACCTATGTgttttagagctagaaatagcaagttaa	epikol_v2_1293	ATGTATGTCGTAACCTATGT	Brunello
CHD4	atatcttgtggaaaggacgaaacaccgCAAGATGCTAGACCTGCTAGgttttagagctagaaatagcaagttaa	epikol_v2_1294	CAAGATGCTAGACCTGCTAG	Brunello
CHD4	atatcttgtggaaaggacgaaacaccgCAGTCACTCACCGTACAACGgttttagagctagaaatagcaagttaa	epikol_v2_1295	CAGTCACTCACCGTACAACG	Brunello
CHD4	atatcttgtggaaaggacgaaacaccgCTCCTCACTGCCCGCCGAGCgttttagagctagaaatagcaagttaa	epikol_v2_1296	CTCCTCACTGCCCGCCGAGC	GeCKO
CHD4	atatcttgtggaaaggacgaaacaccgGAAGGGGATGGCGTCGGGCCgttttagagctagaaatagcaagttaa	epikol_v2_1297	GAAGGGGATGGCGTCGGGCC	GeCKO
CHD4	atatcttgtggaaaggacgaaacaccgTACTTACTGGAACCTCTCGGgttttagagctagaaatagcaagttaa	epikol_v2_1298	TACTTACTGGAACCTCTCGG	Brunello
CHD4	atatcttgtggaaaggacgaaacaccgTCGAACCCTCACCAACTACAgttttagagctagaaatagcaagttaa	epikol_v2_1299	TCGAACCCTCACCAACTACA	GeCKO
CHD4	atatcttgtggaaaggacgaaacaccgTTGCGGATAGGCACCTCCACgttttagagctagaaatagcaagttaa	epikol_v2_1300	TTGCGGATAGGCACCTCCAC	GeCKO
CHD5	atatcttgtggaaaggacgaaacaccgACAGGTAGTCCACGTCGTCCgttttagagctagaaatagcaagttaa	epikol_v2_1301	ACAGGTAGTCCACGTCGTCC	GeCKO
CHD5	atatcttgtggaaaggacgaaacaccgCACAGGGAAAAAGTCATCGAgttttagagctagaaatagcaagttaa	epikol_v2_1302	CACAGGGAAAAAGTCATCGA	GeCKO
CHD5	atatcttgtggaaaggacgaaacaccgCCAGAGCCGTAGTCAAAGGGgttttagagctagaaatagcaagttaa	epikol_v2_1303	CCAGAGCCGTAGTCAAAGGG	Brunello
CHD5	atatcttgtggaaaggacgaaacaccgCCGAGGCCCGAGTCACGAAGgttttagagctagaaatagcaagttaa	epikol_v2_1304	CCGAGGCCCGAGTCACGAAG	Brunello
CHD5	atatcttgtggaaaggacgaaacaccgCGACGTGGACTACCTGTTCTgttttagagctagaaatagcaagttaa	epikol_v2_1305	CGACGTGGACTACCTGTTCT	GeCKO
CHD5	atatcttgtggaaaggacgaaacaccgCTTCTTCTTAGGAAGGCTCAgttttagagctagaaatagcaagttaa	epikol_v2_1306	CTTCTTCTTAGGAAGGCTCA	GeCKO
CHD5	atatcttgtggaaaggacgaaacaccgGAAGAGAAGTCGGAGAGTGAgttttagagctagaaatagcaagttaa	epikol_v2_1307	GAAGAGAAGTCGGAGAGTGA	GeCKO
CHD5	atatcttgtggaaaggacgaaacaccgGTCCAGGCATACGAGATGGTgttttagagctagaaatagcaagttaa	epikol_v2_1308	GTCCAGGCATACGAGATGGT	Brunello
CHD5	atatcttgtggaaaggacgaaacaccgTCTACGTGGTCACCTACACGgttttagagctagaaatagcaagttaa	epikol_v2_1309	TCTACGTGGTCACCTACACG	Brunello
CHD5	atatcttgtggaaaggacgaaacaccgTGAGCTATCAGAGAATGAAGgttttagagctagaaatagcaagttaa	epikol_v2_1310	TGAGCTATCAGAGAATGAAG	GeCKO
CHD6	atatcttgtggaaaggacgaaacaccgAACAGCTCCAAGTCGAACGGgttttagagctagaaatagcaagttaa	epikol_v2_1311	AACAGCTCCAAGTCGAACGG	Brunello
CHD6	atatcttgtggaaaggacgaaacaccgAGGCCATACCTCCGCCTGCCgttttagagctagaaatagcaagttaa	epikol_v2_1312	AGGCCATACCTCCGCCTGCC	GeCKO
CHD6	atatcttgtggaaaggacgaaacaccgATGATGTTTGCATCATCTTCgttttagagctagaaatagcaagttaa	epikol_v2_1313	ATGATGTTTGCATCATCTTC	GeCKO
CHD6	atatcttgtggaaaggacgaaacaccgCCCGGAAGCACTCCGCTCGGgttttagagctagaaatagcaagttaa	epikol_v2_1314	CCCGGAAGCACTCCGCTCGG	Brunello
CHD6	atatcttgtggaaaggacgaaacaccgCCGAAAGGGCGGCACCAATGgttttagagctagaaatagcaagttaa	epikol_v2_1315	CCGAAAGGGCGGCACCAATG	Brunello
CHD6	atatcttgtggaaaggacgaaacaccgCCTGGACAGTCTTAGATGCCgttttagagctagaaatagcaagttaa	epikol_v2_1316	CCTGGACAGTCTTAGATGCC	GeCKO
CHD6	atatcttgtggaaaggacgaaacaccgCTGGCTGTCTGTAGACTCAGgttttagagctagaaatagcaagttaa	epikol_v2_1317	CTGGCTGTCTGTAGACTCAG	GeCKO
CHD6	atatcttgtggaaaggacgaaacaccgGATGGGTTCAACGTAGATGGgttttagagctagaaatagcaagttaa	epikol_v2_1318	GATGGGTTCAACGTAGATGG	Brunello
CHD6	atatcttgtggaaaggacgaaacaccgGCCTGACGAACCCATCTCTGgttttagagctagaaatagcaagttaa	epikol_v2_1319	GCCTGACGAACCCATCTCTG	GeCKO
CHD6	atatcttgtggaaaggacgaaacaccgTGCCCTACAGAAACGACGCTgttttagagctagaaatagcaagttaa	epikol_v2_1320	TGCCCTACAGAAACGACGCT	GeCKO
CHD7	atatcttgtggaaaggacgaaacaccgAAAGCGCTACACTGAAGACCgttttagagctagaaatagcaagttaa	epikol_v2_1321	AAAGCGCTACACTGAAGACC	GeCKO
CHD7	atatcttgtggaaaggacgaaacaccgCTCCAATGAAGGATCTACCCgttttagagctagaaatagcaagttaa	epikol_v2_1322	CTCCAATGAAGGATCTACCC	GeCKO
CHD7	atatcttgtggaaaggacgaaacaccgGAAGAGACGGTCCAGCAGACgttttagagctagaaatagcaagttaa	epikol_v2_1323	GAAGAGACGGTCCAGCAGAC	GeCKO
CHD7	atatcttgtggaaaggacgaaacaccgGGATCTGATCACACCCACAGgttttagagctagaaatagcaagttaa	epikol_v2_1324	GGATCTGATCACACCCACAG	Brunello
CHD7	atatcttgtggaaaggacgaaacaccgGTAGGATTCCCATCAAACAGgttttagagctagaaatagcaagttaa	epikol_v2_1325	GTAGGATTCCCATCAAACAG	Brunello
CHD7	atatcttgtggaaaggacgaaacaccgTAATGGTGTGGGTTCGACGTgttttagagctagaaatagcaagttaa	epikol_v2_1326	TAATGGTGTGGGTTCGACGT	Brunello
CHD7	atatcttgtggaaaggacgaaacaccgTGGGCAGCTATATGGCACGTgttttagagctagaaatagcaagttaa	epikol_v2_1327	TGGGCAGCTATATGGCACGT	Brunello
CHD7	atatcttgtggaaaggacgaaacaccgTGTCTCTCAGCATTCCCCGTgttttagagctagaaatagcaagttaa	epikol_v2_1328	TGTCTCTCAGCATTCCCCGT	GeCKO
CHD7	atatcttgtggaaaggacgaaacaccgTTAACTATATCAGTCCAGTCgttttagagctagaaatagcaagttaa	epikol_v2_1329	TTAACTATATCAGTCCAGTC	GeCKO
CHD7	atatcttgtggaaaggacgaaacaccgTTCTCTAGAAAGGGCTCCGAgttttagagctagaaatagcaagttaa	epikol_v2_1330	TTCTCTAGAAAGGGCTCCGA	GeCKO
CHD8	atatcttgtggaaaggacgaaacaccgACCAGGCAAGATAGTGTTACgttttagagctagaaatagcaagttaa	epikol_v2_1331	ACCAGGCAAGATAGTGTTAC	GeCKO
CHD8	atatcttgtggaaaggacgaaacaccgATGAGAAATATAATACCATGgttttagagctagaaatagcaagttaa	epikol_v2_1332	ATGAGAAATATAATACCATG	Brunello
CHD8	atatcttgtggaaaggacgaaacaccgCACATCTGAATTATCAGATGgttttagagctagaaatagcaagttaa	epikol_v2_1333	CACATCTGAATTATCAGATG	GeCKO
CHD8	atatcttgtggaaaggacgaaacaccgCAGCTGGATAGTTACTACCTgttttagagctagaaatagcaagttaa	epikol_v2_1334	CAGCTGGATAGTTACTACCT	GeCKO
CHD8	atatcttgtggaaaggacgaaacaccgCATACCTCGAGTCTTAAATGgttttagagctagaaatagcaagttaa	epikol_v2_1335	CATACCTCGAGTCTTAAATG	Brunello
CHD8	atatcttgtggaaaggacgaaacaccgCTGTCTTCTACACTACCGTGgttttagagctagaaatagcaagttaa	epikol_v2_1336	CTGTCTTCTACACTACCGTG	Brunello
CHD8	atatcttgtggaaaggacgaaacaccgCTTTAATCCAGACTACGTAGgttttagagctagaaatagcaagttaa	epikol_v2_1337	CTTTAATCCAGACTACGTAG	Brunello
CHD8	atatcttgtggaaaggacgaaacaccgGGACATCGGCATGTTGTGCTgttttagagctagaaatagcaagttaa	epikol_v2_1338	GGACATCGGCATGTTGTGCT	GeCKO
CHD8	atatcttgtggaaaggacgaaacaccgTAGCACCATCACTCCTGTAGgttttagagctagaaatagcaagttaa	epikol_v2_1339	TAGCACCATCACTCCTGTAG	GeCKO
CHD8	atatcttgtggaaaggacgaaacaccgTGAATCGAAACGCATCACCCgttttagagctagaaatagcaagttaa	epikol_v2_1340	TGAATCGAAACGCATCACCC	GeCKO
CHD9	atatcttgtggaaaggacgaaacaccgAATGTTGACTCATCAAAGTGgttttagagctagaaatagcaagttaa	epikol_v2_1341	AATGTTGACTCATCAAAGTG	Brunello
CHD9	atatcttgtggaaaggacgaaacaccgACAGAGAGCGAATGATTATAgttttagagctagaaatagcaagttaa	epikol_v2_1342	ACAGAGAGCGAATGATTATA	GeCKO
CHD9	atatcttgtggaaaggacgaaacaccgAGACCCAGCATTATGCTTCTgttttagagctagaaatagcaagttaa	epikol_v2_1343	AGACCCAGCATTATGCTTCT	GeCKO
CHD9	atatcttgtggaaaggacgaaacaccgCATCTTTAAAGATGATATAGgttttagagctagaaatagcaagttaa	epikol_v2_1344	CATCTTTAAAGATGATATAG	GeCKO
CHD9	atatcttgtggaaaggacgaaacaccgCTCTATATCATCTTTAAAGAgttttagagctagaaatagcaagttaa	epikol_v2_1345	CTCTATATCATCTTTAAAGA	GeCKO
CHD9	atatcttgtggaaaggacgaaacaccgGAGTGTCAGAAAGTATTTGAgttttagagctagaaatagcaagttaa	epikol_v2_1346	GAGTGTCAGAAAGTATTTGA	GeCKO
CHD9	atatcttgtggaaaggacgaaacaccgGGGAGAGAGAATTTCGTACGgttttagagctagaaatagcaagttaa	epikol_v2_1347	GGGAGAGAGAATTTCGTACG	Brunello
CHD9	atatcttgtggaaaggacgaaacaccgTAGCCATTGGAACGGTCACAgttttagagctagaaatagcaagttaa	epikol_v2_1348	TAGCCATTGGAACGGTCACA	Brunello
CHD9	atatcttgtggaaaggacgaaacaccgTATCTAAAGCAAGAAGTTATgttttagagctagaaatagcaagttaa	epikol_v2_1349	TATCTAAAGCAAGAAGTTAT	GeCKO
CHD9	atatcttgtggaaaggacgaaacaccgTTAGATGCATTAGTCATCTGgttttagagctagaaatagcaagttaa	epikol_v2_1350	TTAGATGCATTAGTCATCTG	Brunello
CHEK1	atatcttgtggaaaggacgaaacaccgAATCTCTGAGCATCTGGTTCgttttagagctagaaatagcaagttaa	epikol_v2_1351	AATCTCTGAGCATCTGGTTC	GeCKO
CHEK1	atatcttgtggaaaggacgaaacaccgACACCACCTGAAGTGACTCGgttttagagctagaaatagcaagttaa	epikol_v2_1352	ACACCACCTGAAGTGACTCG	Brunello
CHEK1	atatcttgtggaaaggacgaaacaccgAGTCATGGCAGTGCCCTTTGgttttagagctagaaatagcaagttaa	epikol_v2_1353	AGTCATGGCAGTGCCCTTTG	GeCKO
CHEK1	atatcttgtggaaaggacgaaacaccgCCCTCTTAGGTTTATCTGCAgttttagagctagaaatagcaagttaa	epikol_v2_1354	CCCTCTTAGGTTTATCTGCA	GeCKO
CHEK1	atatcttgtggaaaggacgaaacaccgCTGGGACTTGGTGCAAACCCgttttagagctagaaatagcaagttaa	epikol_v2_1355	CTGGGACTTGGTGCAAACCC	GeCKO
CHEK1	atatcttgtggaaaggacgaaacaccgCTTACTGCAATGCTCGCTGGgttttagagctagaaatagcaagttaa	epikol_v2_1356	CTTACTGCAATGCTCGCTGG	Brunello
CHEK1	atatcttgtggaaaggacgaaacaccgGAGATTCTTCCATCAACTCAgttttagagctagaaatagcaagttaa	epikol_v2_1357	GAGATTCTTCCATCAACTCA	GeCKO
CHEK1	atatcttgtggaaaggacgaaacaccgTAAACCAGAAAATCTTCTGTgttttagagctagaaatagcaagttaa	epikol_v2_1358	TAAACCAGAAAATCTTCTGT	GeCKO
CHEK1	atatcttgtggaaaggacgaaacaccgTGGTATTGGAATAACTCACAgttttagagctagaaatagcaagttaa	epikol_v2_1359	TGGTATTGGAATAACTCACA	Brunello
CHEK1	atatcttgtggaaaggacgaaacaccgTTTCTGGAGTACTGTAGTGGgttttagagctagaaatagcaagttaa	epikol_v2_1360	TTTCTGGAGTACTGTAGTGG	Brunello
CHRAC1	atatcttgtggaaaggacgaaacaccgATACCTGAAAATGCTTAAAGgttttagagctagaaatagcaagttaa	epikol_v2_1361	ATACCTGAAAATGCTTAAAG	GeCKO
CHRAC1	atatcttgtggaaaggacgaaacaccgCATCATGAAGAGCTCCCCCGgttttagagctagaaatagcaagttaa	epikol_v2_1362	CATCATGAAGAGCTCCCCCG	GeCKO
CHRAC1	atatcttgtggaaaggacgaaacaccgCGCTGCCTCTATCCCGCATCgttttagagctagaaatagcaagttaa	epikol_v2_1363	CGCTGCCTCTATCCCGCATC	GeCKO
CHRAC1	atatcttgtggaaaggacgaaacaccgCTTTCCACTGCCGTGTCTGTgttttagagctagaaatagcaagttaa	epikol_v2_1364	CTTTCCACTGCCGTGTCTGT	GeCKO
CHRAC1	atatcttgtggaaaggacgaaacaccgGAGCTCGTAGTTTCCCGGACgttttagagctagaaatagcaagttaa	epikol_v2_1365	GAGCTCGTAGTTTCCCGGAC	Custom Design
CHRAC1	atatcttgtggaaaggacgaaacaccgGCCACCTATTCCTACAGACAgttttagagctagaaatagcaagttaa	epikol_v2_1366	GCCACCTATTCCTACAGACA	GeCKO and Brunello
CHRAC1	atatcttgtggaaaggacgaaacaccgGCTGCCTCTATCCCGCATCCgttttagagctagaaatagcaagttaa	epikol_v2_1367	GCTGCCTCTATCCCGCATCC	Brunello
CHRAC1	atatcttgtggaaaggacgaaacaccgGGTGTCCAGCATCAACCAGGgttttagagctagaaatagcaagttaa	epikol_v2_1368	GGTGTCCAGCATCAACCAGG	Brunello
CHRAC1	atatcttgtggaaaggacgaaacaccgGTCGTGGGTAAAGACAAGGGgttttagagctagaaatagcaagttaa	epikol_v2_1369	GTCGTGGGTAAAGACAAGGG	Brunello
CHRAC1	atatcttgtggaaaggacgaaacaccgTTTAGGAGTCAGCTTCATCAgttttagagctagaaatagcaagttaa	epikol_v2_1370	TTTAGGAGTCAGCTTCATCA	GeCKO
CHTOP	atatcttgtggaaaggacgaaacaccgACGAGCCGTAGCTCCCCGAAgttttagagctagaaatagcaagttaa	epikol_v2_1371	ACGAGCCGTAGCTCCCCGAA	GeCKO
CHTOP	atatcttgtggaaaggacgaaacaccgACGGTTAGGCCGACCCATAGgttttagagctagaaatagcaagttaa	epikol_v2_1372	ACGGTTAGGCCGACCCATAG	Brunello
CHTOP	atatcttgtggaaaggacgaaacaccgAGCCGACGCCAGTGAATATTgttttagagctagaaatagcaagttaa	epikol_v2_1373	AGCCGACGCCAGTGAATATT	GeCKO
CHTOP	atatcttgtggaaaggacgaaacaccgAGGGGCGGGATGTCACTCCGgttttagagctagaaatagcaagttaa	epikol_v2_1374	AGGGGCGGGATGTCACTCCG	Brunello
CHTOP	atatcttgtggaaaggacgaaacaccgATCGAAGCCCGAATATTCACgttttagagctagaaatagcaagttaa	epikol_v2_1375	ATCGAAGCCCGAATATTCAC	GeCKO
CHTOP	atatcttgtggaaaggacgaaacaccgCCAAGATGTCTCTAAATGAGgttttagagctagaaatagcaagttaa	epikol_v2_1376	CCAAGATGTCTCTAAATGAG	Brunello
CHTOP	atatcttgtggaaaggacgaaacaccgGCCCAGAGGAGGACTACGTGgttttagagctagaaatagcaagttaa	epikol_v2_1377	GCCCAGAGGAGGACTACGTG	Brunello
CHTOP	atatcttgtggaaaggacgaaacaccgGGGCGTGGAGCTATGGGTCGgttttagagctagaaatagcaagttaa	epikol_v2_1378	GGGCGTGGAGCTATGGGTCG	GeCKO
CHTOP	atatcttgtggaaaggacgaaacaccgGTGACATCCCGCCCCTAAGTgttttagagctagaaatagcaagttaa	epikol_v2_1379	GTGACATCCCGCCCCTAAGT	GeCKO
CHTOP	atatcttgtggaaaggacgaaacaccgTGGGTCGGCCTAACCGTGCCgttttagagctagaaatagcaagttaa	epikol_v2_1380	TGGGTCGGCCTAACCGTGCC	GeCKO
CHUK	atatcttgtggaaaggacgaaacaccgAAAGCTCCAATAATCAACAGgttttagagctagaaatagcaagttaa	epikol_v2_1381	AAAGCTCCAATAATCAACAG	Brunello
CHUK	atatcttgtggaaaggacgaaacaccgACACTTACTTCTTCATAATCgttttagagctagaaatagcaagttaa	epikol_v2_1382	ACACTTACTTCTTCATAATC	GeCKO
CHUK	atatcttgtggaaaggacgaaacaccgACAGACGTTCCCGAAGCCGCgttttagagctagaaatagcaagttaa	epikol_v2_1383	ACAGACGTTCCCGAAGCCGC	GeCKO
CHUK	atatcttgtggaaaggacgaaacaccgACGTCTGTCTGTACCAGCATgttttagagctagaaatagcaagttaa	epikol_v2_1384	ACGTCTGTCTGTACCAGCAT	GeCKO
CHUK	atatcttgtggaaaggacgaaacaccgAGGCCTTTACAACATTGGCAgttttagagctagaaatagcaagttaa	epikol_v2_1385	AGGCCTTTACAACATTGGCA	Brunello
CHUK	atatcttgtggaaaggacgaaacaccgATCACAGGCCTTTACAACATgttttagagctagaaatagcaagttaa	epikol_v2_1386	ATCACAGGCCTTTACAACAT	GeCKO
CHUK	atatcttgtggaaaggacgaaacaccgGTACCAAAAACAGAGAACGAgttttagagctagaaatagcaagttaa	epikol_v2_1387	GTACCAAAAACAGAGAACGA	GeCKO
CHUK	atatcttgtggaaaggacgaaacaccgTATACAGCTGCGTAAAGTGTgttttagagctagaaatagcaagttaa	epikol_v2_1388	TATACAGCTGCGTAAAGTGT	Brunello
CHUK	atatcttgtggaaaggacgaaacaccgTCCATCTAGAACACATTGAGgttttagagctagaaatagcaagttaa	epikol_v2_1389	TCCATCTAGAACACATTGAG	Brunello
CHUK	atatcttgtggaaaggacgaaacaccgTTCTGGAGGAGATCTCCGAAgttttagagctagaaatagcaagttaa	epikol_v2_1390	TTCTGGAGGAGATCTCCGAA	GeCKO
CIR1	atatcttgtggaaaggacgaaacaccgAACAAGAATCATATGATAATgttttagagctagaaatagcaagttaa	epikol_v2_1391	AACAAGAATCATATGATAAT	GeCKO
CIR1	atatcttgtggaaaggacgaaacaccgAGACCGAATACAAATTTGAAgttttagagctagaaatagcaagttaa	epikol_v2_1392	AGACCGAATACAAATTTGAA	Brunello
CIR1	atatcttgtggaaaggacgaaacaccgCATCTCCGCTATTAGCTCCGgttttagagctagaaatagcaagttaa	epikol_v2_1393	CATCTCCGCTATTAGCTCCG	GeCKO
CIR1	atatcttgtggaaaggacgaaacaccgGACCGCAAATGATCCATCACgttttagagctagaaatagcaagttaa	epikol_v2_1394	GACCGCAAATGATCCATCAC	Brunello
CIR1	atatcttgtggaaaggacgaaacaccgGATCGAGAATGTCCTTTGTTgttttagagctagaaatagcaagttaa	epikol_v2_1395	GATCGAGAATGTCCTTTGTT	GeCKO
CIR1	atatcttgtggaaaggacgaaacaccgGCACCCCTCGGAGCTAATAGgttttagagctagaaatagcaagttaa	epikol_v2_1396	GCACCCCTCGGAGCTAATAG	Brunello
CIR1	atatcttgtggaaaggacgaaacaccgGGAGATGAACGTGTAAAGAAgttttagagctagaaatagcaagttaa	epikol_v2_1397	GGAGATGAACGTGTAAAGAA	Brunello
CIR1	atatcttgtggaaaggacgaaacaccgGTTTCACTTAGATTGCTTATgttttagagctagaaatagcaagttaa	epikol_v2_1398	GTTTCACTTAGATTGCTTAT	GeCKO
CIR1	atatcttgtggaaaggacgaaacaccgTACCTGTGATGGATCATTTGgttttagagctagaaatagcaagttaa	epikol_v2_1399	TACCTGTGATGGATCATTTG	GeCKO
CIR1	atatcttgtggaaaggacgaaacaccgTTTCTCAGGTTCGAAATGTGgttttagagctagaaatagcaagttaa	epikol_v2_1400	TTTCTCAGGTTCGAAATGTG	GeCKO
CIT	atatcttgtggaaaggacgaaacaccgAATATCCCTTCTCGGGAAAGgttttagagctagaaatagcaagttaa	epikol_v2_1401	AATATCCCTTCTCGGGAAAG	GeCKO
CIT	atatcttgtggaaaggacgaaacaccgACTTCGAAGTCCTTTGCCGAgttttagagctagaaatagcaagttaa	epikol_v2_1402	ACTTCGAAGTCCTTTGCCGA	GeCKO
CIT	atatcttgtggaaaggacgaaacaccgAGACTCGGTGATCCGCTGATgttttagagctagaaatagcaagttaa	epikol_v2_1403	AGACTCGGTGATCCGCTGAT	Brunello
CIT	atatcttgtggaaaggacgaaacaccgCAGGCTGAATCTGTTCTTCCgttttagagctagaaatagcaagttaa	epikol_v2_1404	CAGGCTGAATCTGTTCTTCC	GeCKO
CIT	atatcttgtggaaaggacgaaacaccgCCAGCTTGATGTGTCCTGTGgttttagagctagaaatagcaagttaa	epikol_v2_1405	CCAGCTTGATGTGTCCTGTG	Brunello
CIT	atatcttgtggaaaggacgaaacaccgGAGCTCCTGTAACTCAGCTAgttttagagctagaaatagcaagttaa	epikol_v2_1406	GAGCTCCTGTAACTCAGCTA	GeCKO
CIT	atatcttgtggaaaggacgaaacaccgGCAGCCGATTCTTGTCACTGgttttagagctagaaatagcaagttaa	epikol_v2_1407	GCAGCCGATTCTTGTCACTG	Brunello
CIT	atatcttgtggaaaggacgaaacaccgGCAGCTAAACCAGCTGACCGgttttagagctagaaatagcaagttaa	epikol_v2_1408	GCAGCTAAACCAGCTGACCG	Brunello
CIT	atatcttgtggaaaggacgaaacaccgGCGCGGAATCCTTTGGATGCgttttagagctagaaatagcaagttaa	epikol_v2_1409	GCGCGGAATCCTTTGGATGC	GeCKO
CIT	atatcttgtggaaaggacgaaacaccgTGCTTAATCTTCATCAGAGCgttttagagctagaaatagcaagttaa	epikol_v2_1410	TGCTTAATCTTCATCAGAGC	GeCKO
CLNS1A	atatcttgtggaaaggacgaaacaccgACCATACATACCTTCAAATTgttttagagctagaaatagcaagttaa	epikol_v2_1411	ACCATACATACCTTCAAATT	GeCKO
CLNS1A	atatcttgtggaaaggacgaaacaccgCACTGCAATGTGCGAATGCCgttttagagctagaaatagcaagttaa	epikol_v2_1412	CACTGCAATGTGCGAATGCC	GeCKO
CLNS1A	atatcttgtggaaaggacgaaacaccgCTTGGCCTTCTGCTGTTAGAgttttagagctagaaatagcaagttaa	epikol_v2_1413	CTTGGCCTTCTGCTGTTAGA	GeCKO
CLNS1A	atatcttgtggaaaggacgaaacaccgGAGGATTCAGATGACTACGAgttttagagctagaaatagcaagttaa	epikol_v2_1414	GAGGATTCAGATGACTACGA	Brunello
CLNS1A	atatcttgtggaaaggacgaaacaccgGCCACACTGGAGAGATTAGAgttttagagctagaaatagcaagttaa	epikol_v2_1415	GCCACACTGGAGAGATTAGA	GeCKO
CLNS1A	atatcttgtggaaaggacgaaacaccgGGCACACAATGGGTTTGACAgttttagagctagaaatagcaagttaa	epikol_v2_1416	GGCACACAATGGGTTTGACA	Custom Design
CLNS1A	atatcttgtggaaaggacgaaacaccgGTACCCTTTACATCGCTGAGgttttagagctagaaatagcaagttaa	epikol_v2_1417	GTACCCTTTACATCGCTGAG	Brunello
CLNS1A	atatcttgtggaaaggacgaaacaccgTAGTTTACATGCATTATCCAgttttagagctagaaatagcaagttaa	epikol_v2_1418	TAGTTTACATGCATTATCCA	Brunello
CLNS1A	atatcttgtggaaaggacgaaacaccgTCACACGCTGATTTATCACTgttttagagctagaaatagcaagttaa	epikol_v2_1419	TCACACGCTGATTTATCACT	GeCKO and Brunello
CLNS1A	atatcttgtggaaaggacgaaacaccgTCATCTGAATCCTCATCCTCgttttagagctagaaatagcaagttaa	epikol_v2_1420	TCATCTGAATCCTCATCCTC	GeCKO
CLOCK	atatcttgtggaaaggacgaaacaccgCCACTTTGAATCTGGTTAGTgttttagagctagaaatagcaagttaa	epikol_v2_1421	CCACTTTGAATCTGGTTAGT	Custom Design
CLOCK	atatcttgtggaaaggacgaaacaccgCTAGTGAAATTCGACAGGACgttttagagctagaaatagcaagttaa	epikol_v2_1422	CTAGTGAAATTCGACAGGAC	Brunello
CLOCK	atatcttgtggaaaggacgaaacaccgGGCAAATACCCTATTATGGGgttttagagctagaaatagcaagttaa	epikol_v2_1423	GGCAAATACCCTATTATGGG	Brunello
CLOCK	atatcttgtggaaaggacgaaacaccgGTATCCTCTTCAGCACACAAgttttagagctagaaatagcaagttaa	epikol_v2_1424	GTATCCTCTTCAGCACACAA	Brunello
CLOCK	atatcttgtggaaaggacgaaacaccgGTTGGTGGAAGAAGATGACAgttttagagctagaaatagcaagttaa	epikol_v2_1425	GTTGGTGGAAGAAGATGACA	GeCKO
CLOCK	atatcttgtggaaaggacgaaacaccgTAATGTTCTCATTAAAGAACgttttagagctagaaatagcaagttaa	epikol_v2_1426	TAATGTTCTCATTAAAGAAC	GeCKO
CLOCK	atatcttgtggaaaggacgaaacaccgTCCATCTTTCTAGCATTACCgttttagagctagaaatagcaagttaa	epikol_v2_1427	TCCATCTTTCTAGCATTACC	GeCKO
CLOCK	atatcttgtggaaaggacgaaacaccgTCCTGGTAATGCTAGAAAGAgttttagagctagaaatagcaagttaa	epikol_v2_1428	TCCTGGTAATGCTAGAAAGA	GeCKO
CLOCK	atatcttgtggaaaggacgaaacaccgTCTGGTTAGTAGGAACAACTgttttagagctagaaatagcaagttaa	epikol_v2_1429	TCTGGTTAGTAGGAACAACT	Custom Design
CLOCK	atatcttgtggaaaggacgaaacaccgTGAGTACAAACAATAAACTCgttttagagctagaaatagcaagttaa	epikol_v2_1430	TGAGTACAAACAATAAACTC	Brunello
CRB2	atatcttgtggaaaggacgaaacaccgAGATGTGGATGAATGCCTGTgttttagagctagaaatagcaagttaa	epikol_v2_1431	AGATGTGGATGAATGCCTGT	Brunello
CRB2	atatcttgtggaaaggacgaaacaccgCAACGGGTGCCCCCGTAGCCgttttagagctagaaatagcaagttaa	epikol_v2_1432	CAACGGGTGCCCCCGTAGCC	GeCKO
CRB2	atatcttgtggaaaggacgaaacaccgCGCTCGCTCACCCGTTGACCgttttagagctagaaatagcaagttaa	epikol_v2_1433	CGCTCGCTCACCCGTTGACC	GeCKO
CRB2	atatcttgtggaaaggacgaaacaccgCTGGCCACAGAACGGTCCATgttttagagctagaaatagcaagttaa	epikol_v2_1434	CTGGCCACAGAACGGTCCAT	Brunello
CRB2	atatcttgtggaaaggacgaaacaccgGCAATGGCACTCGTAGCGATgttttagagctagaaatagcaagttaa	epikol_v2_1435	GCAATGGCACTCGTAGCGAT	GeCKO
CRB2	atatcttgtggaaaggacgaaacaccgGCTGGCTCTGGCACTCGTCGgttttagagctagaaatagcaagttaa	epikol_v2_1436	GCTGGCTCTGGCACTCGTCG	Brunello
CRB2	atatcttgtggaaaggacgaaacaccgGGGCCCAGAGCAGCAGTAGCgttttagagctagaaatagcaagttaa	epikol_v2_1437	GGGCCCAGAGCAGCAGTAGC	GeCKO
CRB2	atatcttgtggaaaggacgaaacaccgGGGCTGCCATGGCGCTGGCCgttttagagctagaaatagcaagttaa	epikol_v2_1438	GGGCTGCCATGGCGCTGGCC	GeCKO
CRB2	atatcttgtggaaaggacgaaacaccgTCCTCACCATCAGCGCACGTgttttagagctagaaatagcaagttaa	epikol_v2_1439	TCCTCACCATCAGCGCACGT	Brunello
CRB2	atatcttgtggaaaggacgaaacaccgTCGATGTCCAGCTCGCAGCGgttttagagctagaaatagcaagttaa	epikol_v2_1440	TCGATGTCCAGCTCGCAGCG	GeCKO
CREBBP	atatcttgtggaaaggacgaaacaccgAGCGGCTCTAGTATCAACCCgttttagagctagaaatagcaagttaa	epikol_v2_1441	AGCGGCTCTAGTATCAACCC	GeCKO
CREBBP	atatcttgtggaaaggacgaaacaccgATTGCCCCCCTCCAAACACGgttttagagctagaaatagcaagttaa	epikol_v2_1442	ATTGCCCCCCTCCAAACACG	Brunello
CREBBP	atatcttgtggaaaggacgaaacaccgATTTGGGTTACTTAAAGAAGgttttagagctagaaatagcaagttaa	epikol_v2_1443	ATTTGGGTTACTTAAAGAAG	GeCKO
CREBBP	atatcttgtggaaaggacgaaacaccgCAGCGAGCCTATGCTGCTCTgttttagagctagaaatagcaagttaa	epikol_v2_1444	CAGCGAGCCTATGCTGCTCT	GeCKO
CREBBP	atatcttgtggaaaggacgaaacaccgCAGGACGGTACTTACGTCTGgttttagagctagaaatagcaagttaa	epikol_v2_1445	CAGGACGGTACTTACGTCTG	Brunello
CREBBP	atatcttgtggaaaggacgaaacaccgCCCGCAAATGACTGGTCACGgttttagagctagaaatagcaagttaa	epikol_v2_1446	CCCGCAAATGACTGGTCACG	GeCKO
CREBBP	atatcttgtggaaaggacgaaacaccgCCGCAAATGACTGGTCACGCgttttagagctagaaatagcaagttaa	epikol_v2_1447	CCGCAAATGACTGGTCACGC	Brunello
CREBBP	atatcttgtggaaaggacgaaacaccgCTTAGCCCACTGATGAACGAgttttagagctagaaatagcaagttaa	epikol_v2_1448	CTTAGCCCACTGATGAACGA	Brunello
CREBBP	atatcttgtggaaaggacgaaacaccgGAATCACATGACGCATTGTCgttttagagctagaaatagcaagttaa	epikol_v2_1449	GAATCACATGACGCATTGTC	GeCKO
CREBBP	atatcttgtggaaaggacgaaacaccgTCGACAATGCGGGAGCGAGCgttttagagctagaaatagcaagttaa	epikol_v2_1450	TCGACAATGCGGGAGCGAGC	GeCKO
CSNK2A1	atatcttgtggaaaggacgaaacaccgAGACATTGTAAAAGACCCTGgttttagagctagaaatagcaagttaa	epikol_v2_1451	AGACATTGTAAAAGACCCTG	GeCKO and Brunello
CSNK2A1	atatcttgtggaaaggacgaaacaccgAGCAGCGCCAATATGATGTCgttttagagctagaaatagcaagttaa	epikol_v2_1452	AGCAGCGCCAATATGATGTC	GeCKO
CSNK2A1	atatcttgtggaaaggacgaaacaccgAGTCACATGTGGTGGAATGGgttttagagctagaaatagcaagttaa	epikol_v2_1453	AGTCACATGTGGTGGAATGG	Brunello
CSNK2A1	atatcttgtggaaaggacgaaacaccgAGTTGTTGTTAAAATTCTCAgttttagagctagaaatagcaagttaa	epikol_v2_1454	AGTTGTTGTTAAAATTCTCA	GeCKO
CSNK2A1	atatcttgtggaaaggacgaaacaccgCTAGTTGGTGAGGATAGCCAgttttagagctagaaatagcaagttaa	epikol_v2_1455	CTAGTTGGTGAGGATAGCCA	Brunello
CSNK2A1	atatcttgtggaaaggacgaaacaccgGAACTGACCTGACATCATATgttttagagctagaaatagcaagttaa	epikol_v2_1456	GAACTGACCTGACATCATAT	GeCKO
CSNK2A1	atatcttgtggaaaggacgaaacaccgGATCATAATTGTCATGTCCAgttttagagctagaaatagcaagttaa	epikol_v2_1457	GATCATAATTGTCATGTCCA	GeCKO
CSNK2A1	atatcttgtggaaaggacgaaacaccgGATTGATCATGAGCACAGAAgttttagagctagaaatagcaagttaa	epikol_v2_1458	GATTGATCATGAGCACAGAA	Brunello
CSNK2A1	atatcttgtggaaaggacgaaacaccgGCAGATGTACGATTATAGTTgttttagagctagaaatagcaagttaa	epikol_v2_1459	GCAGATGTACGATTATAGTT	GeCKO
CSNK2A1	atatcttgtggaaaggacgaaacaccgGGTAGTCATCTTGATTTCTGgttttagagctagaaatagcaagttaa	epikol_v2_1460	GGTAGTCATCTTGATTTCTG	Custom Design
CSRP2BP	atatcttgtggaaaggacgaaacaccgAGTCCCATGTACTTCCGTTCgttttagagctagaaatagcaagttaa	epikol_v2_1461	AGTCCCATGTACTTCCGTTC	GeCKO
CSRP2BP	atatcttgtggaaaggacgaaacaccgAGTCCCTCAACAGTAATGATgttttagagctagaaatagcaagttaa	epikol_v2_1462	AGTCCCTCAACAGTAATGAT	Brunello
CSRP2BP	atatcttgtggaaaggacgaaacaccgCATGATCTATCATCTGATTCgttttagagctagaaatagcaagttaa	epikol_v2_1463	CATGATCTATCATCTGATTC	GeCKO
CSRP2BP	atatcttgtggaaaggacgaaacaccgCCTGTAAAATTCATAAGCCGgttttagagctagaaatagcaagttaa	epikol_v2_1464	CCTGTAAAATTCATAAGCCG	Brunello
CSRP2BP	atatcttgtggaaaggacgaaacaccgGCACCTGAACGGAAGTACATgttttagagctagaaatagcaagttaa	epikol_v2_1465	GCACCTGAACGGAAGTACAT	Brunello
CSRP2BP	atatcttgtggaaaggacgaaacaccgGTGGACGTCAAGGTTATTTCgttttagagctagaaatagcaagttaa	epikol_v2_1466	GTGGACGTCAAGGTTATTTC	GeCKO
CSRP2BP	atatcttgtggaaaggacgaaacaccgTGTGTTTCAGGTCGTCATGTgttttagagctagaaatagcaagttaa	epikol_v2_1467	TGTGTTTCAGGTCGTCATGT	GeCKO
CSRP2BP	atatcttgtggaaaggacgaaacaccgTTAGGAAAAAGACGTCTACCgttttagagctagaaatagcaagttaa	epikol_v2_1468	TTAGGAAAAAGACGTCTACC	GeCKO
CSRP2BP	atatcttgtggaaaggacgaaacaccgTTCTGAAAGCAAGCTAGGTGgttttagagctagaaatagcaagttaa	epikol_v2_1469	TTCTGAAAGCAAGCTAGGTG	Brunello
CSRP2BP	atatcttgtggaaaggacgaaacaccgTTCTGTTCGTCCACCCTGAAgttttagagctagaaatagcaagttaa	epikol_v2_1470	TTCTGTTCGTCCACCCTGAA	GeCKO
CTBP1	atatcttgtggaaaggacgaaacaccgAAGCCCTCCGCATCATCGTCgttttagagctagaaatagcaagttaa	epikol_v2_1471	AAGCCCTCCGCATCATCGTC	GeCKO
CTBP1	atatcttgtggaaaggacgaaacaccgAGCCGGCCTACCTAAATCCCgttttagagctagaaatagcaagttaa	epikol_v2_1472	AGCCGGCCTACCTAAATCCC	GeCKO
CTBP1	atatcttgtggaaaggacgaaacaccgGATGTGGCACAGCGTCGAGTgttttagagctagaaatagcaagttaa	epikol_v2_1473	GATGTGGCACAGCGTCGAGT	Brunello
CTBP1	atatcttgtggaaaggacgaaacaccgGCCAGGTGGCCCGCCGGTACgttttagagctagaaatagcaagttaa	epikol_v2_1474	GCCAGGTGGCCCGCCGGTAC	GeCKO
CTBP1	atatcttgtggaaaggacgaaacaccgGGATGGCCGGGACTGCACAGgttttagagctagaaatagcaagttaa	epikol_v2_1475	GGATGGCCGGGACTGCACAG	Brunello
CTBP1	atatcttgtggaaaggacgaaacaccgGTCCGACCTCCGATCATGAAgttttagagctagaaatagcaagttaa	epikol_v2_1476	GTCCGACCTCCGATCATGAA	GeCKO
CTBP1	atatcttgtggaaaggacgaaacaccgTGACAACATCGACATCAAGTgttttagagctagaaatagcaagttaa	epikol_v2_1477	TGACAACATCGACATCAAGT	Brunello
CTBP1	atatcttgtggaaaggacgaaacaccgTGATGCCCAAGGTCTCCCCGgttttagagctagaaatagcaagttaa	epikol_v2_1478	TGATGCCCAAGGTCTCCCCG	Brunello
CTBP1	atatcttgtggaaaggacgaaacaccgTGCAGGGGCCCGTTCATGATgttttagagctagaaatagcaagttaa	epikol_v2_1479	TGCAGGGGCCCGTTCATGAT	GeCKO
CTBP1	atatcttgtggaaaggacgaaacaccgTGCCGTCTGCAACGTGCCCGgttttagagctagaaatagcaagttaa	epikol_v2_1480	TGCCGTCTGCAACGTGCCCG	GeCKO
CTBP2	atatcttgtggaaaggacgaaacaccgACATCCTCAACCTGTACCGGgttttagagctagaaatagcaagttaa	epikol_v2_1481	ACATCCTCAACCTGTACCGG	Brunello
CTBP2	atatcttgtggaaaggacgaaacaccgCAGGCCCGTAGCCACGATTCgttttagagctagaaatagcaagttaa	epikol_v2_1482	CAGGCCCGTAGCCACGATTC	GeCKO
CTBP2	atatcttgtggaaaggacgaaacaccgCAGGTTCTAAACGAAGCCGTgttttagagctagaaatagcaagttaa	epikol_v2_1483	CAGGTTCTAAACGAAGCCGT	Brunello
CTBP2	atatcttgtggaaaggacgaaacaccgCGTCGACTGCGCGTCACAGAgttttagagctagaaatagcaagttaa	epikol_v2_1484	CGTCGACTGCGCGTCACAGA	GeCKO
CTBP2	atatcttgtggaaaggacgaaacaccgCTGTGACGCGCAGTCGACGCgttttagagctagaaatagcaagttaa	epikol_v2_1485	CTGTGACGCGCAGTCGACGC	GeCKO
CTBP2	atatcttgtggaaaggacgaaacaccgGAGTACTACAGTGATCCGTCgttttagagctagaaatagcaagttaa	epikol_v2_1486	GAGTACTACAGTGATCCGTC	GeCKO
CTBP2	atatcttgtggaaaggacgaaacaccgGTTTCTGTACAGGTCGCACGgttttagagctagaaatagcaagttaa	epikol_v2_1487	GTTTCTGTACAGGTCGCACG	Brunello
CTBP2	atatcttgtggaaaggacgaaacaccgTCCATAAAGAATGGCCCTTGgttttagagctagaaatagcaagttaa	epikol_v2_1488	TCCATAAAGAATGGCCCTTG	GeCKO
CTBP2	atatcttgtggaaaggacgaaacaccgTGACTTTGTGCTTATCCACAgttttagagctagaaatagcaagttaa	epikol_v2_1489	TGACTTTGTGCTTATCCACA	GeCKO
CTBP2	atatcttgtggaaaggacgaaacaccgTGCAGACGGGATGTTGCACAgttttagagctagaaatagcaagttaa	epikol_v2_1490	TGCAGACGGGATGTTGCACA	Brunello
CTCF	atatcttgtggaaaggacgaaacaccgATGCCGAACCAATTCTCCACgttttagagctagaaatagcaagttaa	epikol_v2_1491	ATGCCGAACCAATTCTCCAC	GeCKO
CTCF	atatcttgtggaaaggacgaaacaccgCATAGCCCGAAAAAGTGATTgttttagagctagaaatagcaagttaa	epikol_v2_1492	CATAGCCCGAAAAAGTGATT	GeCKO
CTCF	atatcttgtggaaaggacgaaacaccgCGATCCAAATTTGAACGCCGgttttagagctagaaatagcaagttaa	epikol_v2_1493	CGATCCAAATTTGAACGCCG	GeCKO and Brunello
CTCF	atatcttgtggaaaggacgaaacaccgCGTCACATTCGCTCTCATACgttttagagctagaaatagcaagttaa	epikol_v2_1494	CGTCACATTCGCTCTCATAC	GeCKO
CTCF	atatcttgtggaaaggacgaaacaccgGAGCAAACTGCGTTATACAGgttttagagctagaaatagcaagttaa	epikol_v2_1495	GAGCAAACTGCGTTATACAG	Brunello
CTCF	atatcttgtggaaaggacgaaacaccgTACACTGGCGTAATCGCACAgttttagagctagaaatagcaagttaa	epikol_v2_1496	TACACTGGCGTAATCGCACA	GeCKO
CTCF	atatcttgtggaaaggacgaaacaccgTGGAGCGATTAAACCGTGCGgttttagagctagaaatagcaagttaa	epikol_v2_1497	TGGAGCGATTAAACCGTGCG	Custom Design
CTCF	atatcttgtggaaaggacgaaacaccgTTACCCCAGAACCAGACGGAgttttagagctagaaatagcaagttaa	epikol_v2_1498	TTACCCCAGAACCAGACGGA	Brunello
CTCF	atatcttgtggaaaggacgaaacaccgTTTGCAGTTACACGTGTCCAgttttagagctagaaatagcaagttaa	epikol_v2_1499	TTTGCAGTTACACGTGTCCA	GeCKO
CTCF	atatcttgtggaaaggacgaaacaccgTTTGTGCAGTTATGCCAGCAgttttagagctagaaatagcaagttaa	epikol_v2_1500	TTTGTGCAGTTATGCCAGCA	Brunello
CTCFL	atatcttgtggaaaggacgaaacaccgCAAGTGTAACGACTGCAACAgttttagagctagaaatagcaagttaa	epikol_v2_1501	CAAGTGTAACGACTGCAACA	Brunello
CTCFL	atatcttgtggaaaggacgaaacaccgCCATGTCCGATCCCACACTGgttttagagctagaaatagcaagttaa	epikol_v2_1502	CCATGTCCGATCCCACACTG	Brunello
CTCFL	atatcttgtggaaaggacgaaacaccgCTGCCTGAAAACCTTCCGTAgttttagagctagaaatagcaagttaa	epikol_v2_1503	CTGCCTGAAAACCTTCCGTA	GeCKO
CTCFL	atatcttgtggaaaggacgaaacaccgGGAGGCCGAGCGTACCTCTGgttttagagctagaaatagcaagttaa	epikol_v2_1504	GGAGGCCGAGCGTACCTCTG	Brunello
CTCFL	atatcttgtggaaaggacgaaacaccgGTGGAGAACTCGTCCGACACgttttagagctagaaatagcaagttaa	epikol_v2_1505	GTGGAGAACTCGTCCGACAC	GeCKO
CTCFL	atatcttgtggaaaggacgaaacaccgGTTGCAGTTCCACGCTCTAGgttttagagctagaaatagcaagttaa	epikol_v2_1506	GTTGCAGTTCCACGCTCTAG	GeCKO
CTCFL	atatcttgtggaaaggacgaaacaccgTATGTTTATAGCGCCTGTGTgttttagagctagaaatagcaagttaa	epikol_v2_1507	TATGTTTATAGCGCCTGTGT	GeCKO
CTCFL	atatcttgtggaaaggacgaaacaccgTCACATTCTCCTCTAGAGCGgttttagagctagaaatagcaagttaa	epikol_v2_1508	TCACATTCTCCTCTAGAGCG	Brunello
CTCFL	atatcttgtggaaaggacgaaacaccgTCCGCAGCAGAGTGACCGTAgttttagagctagaaatagcaagttaa	epikol_v2_1509	TCCGCAGCAGAGTGACCGTA	GeCKO
CTCFL	atatcttgtggaaaggacgaaacaccgTTGGAGGCCGAGCGTACCTCgttttagagctagaaatagcaagttaa	epikol_v2_1510	TTGGAGGCCGAGCGTACCTC	GeCKO
CTR9	atatcttgtggaaaggacgaaacaccgAAAGCATTGCGTACTAACCCgttttagagctagaaatagcaagttaa	epikol_v2_1511	AAAGCATTGCGTACTAACCC	Brunello
CTR9	atatcttgtggaaaggacgaaacaccgAATAATATTCCAGCCCTTCTgttttagagctagaaatagcaagttaa	epikol_v2_1512	AATAATATTCCAGCCCTTCT	GeCKO
CTR9	atatcttgtggaaaggacgaaacaccgACTTGACTTCGATCAGTTACgttttagagctagaaatagcaagttaa	epikol_v2_1513	ACTTGACTTCGATCAGTTAC	GeCKO
CTR9	atatcttgtggaaaggacgaaacaccgAGAAAAACGAGATATTGCCAgttttagagctagaaatagcaagttaa	epikol_v2_1514	AGAAAAACGAGATATTGCCA	Brunello
CTR9	atatcttgtggaaaggacgaaacaccgAGAAGCTATTACCATCTGAAgttttagagctagaaatagcaagttaa	epikol_v2_1515	AGAAGCTATTACCATCTGAA	Brunello
CTR9	atatcttgtggaaaggacgaaacaccgAGCCTGCTTCTGCCTACTTGgttttagagctagaaatagcaagttaa	epikol_v2_1516	AGCCTGCTTCTGCCTACTTG	GeCKO
CTR9	atatcttgtggaaaggacgaaacaccgCCTGGCGAGATTATATGACGgttttagagctagaaatagcaagttaa	epikol_v2_1517	CCTGGCGAGATTATATGACG	Brunello
CTR9	atatcttgtggaaaggacgaaacaccgCTGATAACTTCATCTCCCTCgttttagagctagaaatagcaagttaa	epikol_v2_1518	CTGATAACTTCATCTCCCTC	GeCKO
CTR9	atatcttgtggaaaggacgaaacaccgGGCAGCGTATTATGTACAACgttttagagctagaaatagcaagttaa	epikol_v2_1519	GGCAGCGTATTATGTACAAC	GeCKO
CTR9	atatcttgtggaaaggacgaaacaccgGGCCACCTTGTTGTATACAAgttttagagctagaaatagcaagttaa	epikol_v2_1520	GGCCACCTTGTTGTATACAA	GeCKO
CUL1	atatcttgtggaaaggacgaaacaccgAACCCAATGTCTATTGAGGTgttttagagctagaaatagcaagttaa	epikol_v2_1521	AACCCAATGTCTATTGAGGT	Brunello
CUL1	atatcttgtggaaaggacgaaacaccgCACCAGTCAAACCAAGCACGgttttagagctagaaatagcaagttaa	epikol_v2_1522	CACCAGTCAAACCAAGCACG	Brunello
CUL1	atatcttgtggaaaggacgaaacaccgCATCCTTACCTCTGACGGCAgttttagagctagaaatagcaagttaa	epikol_v2_1523	CATCCTTACCTCTGACGGCA	GeCKO
CUL1	atatcttgtggaaaggacgaaacaccgCTTTGTGGCTGCTCTTGATAgttttagagctagaaatagcaagttaa	epikol_v2_1524	CTTTGTGGCTGCTCTTGATA	GeCKO
CUL1	atatcttgtggaaaggacgaaacaccgGAACTCCAGCTCCTCGTGCTgttttagagctagaaatagcaagttaa	epikol_v2_1525	GAACTCCAGCTCCTCGTGCT	GeCKO
CUL1	atatcttgtggaaaggacgaaacaccgGAGACACACATTCATAATCAgttttagagctagaaatagcaagttaa	epikol_v2_1526	GAGACACACATTCATAATCA	Brunello
CUL1	atatcttgtggaaaggacgaaacaccgTACATTTGCCTTGCCGTCAGgttttagagctagaaatagcaagttaa	epikol_v2_1527	TACATTTGCCTTGCCGTCAG	GeCKO
CUL1	atatcttgtggaaaggacgaaacaccgTCCTCCTTCTAAGTCGAAAAgttttagagctagaaatagcaagttaa	epikol_v2_1528	TCCTCCTTCTAAGTCGAAAA	GeCKO
CUL1	atatcttgtggaaaggacgaaacaccgTCGCTTCATAAACAACAACGgttttagagctagaaatagcaagttaa	epikol_v2_1529	TCGCTTCATAAACAACAACG	Brunello
CUL1	atatcttgtggaaaggacgaaacaccgTCTGCATTCAACAATGACGCgttttagagctagaaatagcaagttaa	epikol_v2_1530	TCTGCATTCAACAATGACGC	GeCKO
CUL2	atatcttgtggaaaggacgaaacaccgAATACGTCGAAAGAGCAACAgttttagagctagaaatagcaagttaa	epikol_v2_1531	AATACGTCGAAAGAGCAACA	GeCKO
CUL2	atatcttgtggaaaggacgaaacaccgAGATATCTATGCTTTATGTGgttttagagctagaaatagcaagttaa	epikol_v2_1532	AGATATCTATGCTTTATGTG	GeCKO and Brunello
CUL2	atatcttgtggaaaggacgaaacaccgAGATATGAATGAACCACTTAgttttagagctagaaatagcaagttaa	epikol_v2_1533	AGATATGAATGAACCACTTA	GeCKO
CUL2	atatcttgtggaaaggacgaaacaccgAGCAACCAGCAACCTTACTCgttttagagctagaaatagcaagttaa	epikol_v2_1534	AGCAACCAGCAACCTTACTC	Brunello
CUL2	atatcttgtggaaaggacgaaacaccgAGTTTACCAGCAAGCTACATgttttagagctagaaatagcaagttaa	epikol_v2_1535	AGTTTACCAGCAAGCTACAT	Brunello
CUL2	atatcttgtggaaaggacgaaacaccgCACCACCATAGCCATACTGAgttttagagctagaaatagcaagttaa	epikol_v2_1536	CACCACCATAGCCATACTGA	GeCKO
CUL2	atatcttgtggaaaggacgaaacaccgGACGTATTCCAACATGACCAgttttagagctagaaatagcaagttaa	epikol_v2_1537	GACGTATTCCAACATGACCA	Custom Design
CUL2	atatcttgtggaaaggacgaaacaccgGAGCAGCATTCGGATAAGGAgttttagagctagaaatagcaagttaa	epikol_v2_1538	GAGCAGCATTCGGATAAGGA	Brunello
CUL2	atatcttgtggaaaggacgaaacaccgTCATGTTCGGCATTTGCATAgttttagagctagaaatagcaagttaa	epikol_v2_1539	TCATGTTCGGCATTTGCATA	GeCKO
CUL2	atatcttgtggaaaggacgaaacaccgTTTGACGACAATAAAAGCCGgttttagagctagaaatagcaagttaa	epikol_v2_1540	TTTGACGACAATAAAAGCCG	GeCKO
CUL3	atatcttgtggaaaggacgaaacaccgATAACTTGTACATGCAACCAgttttagagctagaaatagcaagttaa	epikol_v2_1541	ATAACTTGTACATGCAACCA	Brunello
CUL3	atatcttgtggaaaggacgaaacaccgATCCAGCGTAAGAATAACAGgttttagagctagaaatagcaagttaa	epikol_v2_1542	ATCCAGCGTAAGAATAACAG	Brunello
CUL3	atatcttgtggaaaggacgaaacaccgATGTCAGTTCACGTCAAAACgttttagagctagaaatagcaagttaa	epikol_v2_1543	ATGTCAGTTCACGTCAAAAC	GeCKO
CUL3	atatcttgtggaaaggacgaaacaccgCTTACCTGGATATAGTCAACgttttagagctagaaatagcaagttaa	epikol_v2_1544	CTTACCTGGATATAGTCAAC	GeCKO
CUL3	atatcttgtggaaaggacgaaacaccgGACCTAAAATCATTAACATCgttttagagctagaaatagcaagttaa	epikol_v2_1545	GACCTAAAATCATTAACATC	GeCKO
CUL3	atatcttgtggaaaggacgaaacaccgGAGCATCTCAAACACAACGAgttttagagctagaaatagcaagttaa	epikol_v2_1546	GAGCATCTCAAACACAACGA	GeCKO and Brunello
CUL3	atatcttgtggaaaggacgaaacaccgGGTGTATTAGGGATCATCTAgttttagagctagaaatagcaagttaa	epikol_v2_1547	GGTGTATTAGGGATCATCTA	Brunello
CUL3	atatcttgtggaaaggacgaaacaccgTCTGCAGACATTTCCAAAAAgttttagagctagaaatagcaagttaa	epikol_v2_1548	TCTGCAGACATTTCCAAAAA	GeCKO
CUL3	atatcttgtggaaaggacgaaacaccgTGGGTCGGATTCACCTTGTTgttttagagctagaaatagcaagttaa	epikol_v2_1549	TGGGTCGGATTCACCTTGTT	Custom Design
CUL3	atatcttgtggaaaggacgaaacaccgTTATTTAGTCGTGTGCCAAAgttttagagctagaaatagcaagttaa	epikol_v2_1550	TTATTTAGTCGTGTGCCAAA	GeCKO
CUL4A	atatcttgtggaaaggacgaaacaccgAATTGCTTATATGCTGCCGAgttttagagctagaaatagcaagttaa	epikol_v2_1551	AATTGCTTATATGCTGCCGA	GeCKO
CUL4A	atatcttgtggaaaggacgaaacaccgAGTTCTGCAGCACATAGGTGgttttagagctagaaatagcaagttaa	epikol_v2_1552	AGTTCTGCAGCACATAGGTG	Brunello
CUL4A	atatcttgtggaaaggacgaaacaccgCCATGTAAGTAAACGCTTAGgttttagagctagaaatagcaagttaa	epikol_v2_1553	CCATGTAAGTAAACGCTTAG	GeCKO
CUL4A	atatcttgtggaaaggacgaaacaccgCCTCTAAGCGTTTACTTACAgttttagagctagaaatagcaagttaa	epikol_v2_1554	CCTCTAAGCGTTTACTTACA	GeCKO
CUL4A	atatcttgtggaaaggacgaaacaccgCTCTTTCCTGCATTAACCTTgttttagagctagaaatagcaagttaa	epikol_v2_1555	CTCTTTCCTGCATTAACCTT	GeCKO
CUL4A	atatcttgtggaaaggacgaaacaccgGAAACCACTGATTGCTTGTGgttttagagctagaaatagcaagttaa	epikol_v2_1556	GAAACCACTGATTGCTTGTG	GeCKO
CUL4A	atatcttgtggaaaggacgaaacaccgGCTGCCCGACAACTACACGCgttttagagctagaaatagcaagttaa	epikol_v2_1557	GCTGCCCGACAACTACACGC	Brunello
CUL4A	atatcttgtggaaaggacgaaacaccgTATGCTCACAGCAAAGCATGgttttagagctagaaatagcaagttaa	epikol_v2_1558	TATGCTCACAGCAAAGCATG	Brunello
CUL4A	atatcttgtggaaaggacgaaacaccgTCTCGCGCTCGATCAGCAGTgttttagagctagaaatagcaagttaa	epikol_v2_1559	TCTCGCGCTCGATCAGCAGT	Brunello
CUL4A	atatcttgtggaaaggacgaaacaccgTTCTCCACACAAGCAATCAGgttttagagctagaaatagcaagttaa	epikol_v2_1560	TTCTCCACACAAGCAATCAG	GeCKO
CUL4B	atatcttgtggaaaggacgaaacaccgAGCATGTGGTACTTACTGGGgttttagagctagaaatagcaagttaa	epikol_v2_1561	AGCATGTGGTACTTACTGGG	Brunello
CUL4B	atatcttgtggaaaggacgaaacaccgAGCTTACCATTTGTCTGCAAgttttagagctagaaatagcaagttaa	epikol_v2_1562	AGCTTACCATTTGTCTGCAA	GeCKO
CUL4B	atatcttgtggaaaggacgaaacaccgATTCAATGCTACCCTCCATTgttttagagctagaaatagcaagttaa	epikol_v2_1563	ATTCAATGCTACCCTCCATT	GeCKO
CUL4B	atatcttgtggaaaggacgaaacaccgCGGATGATGTCACAGTCATCgttttagagctagaaatagcaagttaa	epikol_v2_1564	CGGATGATGTCACAGTCATC	GeCKO
CUL4B	atatcttgtggaaaggacgaaacaccgCTCTTCAGTAGAGTTCGAGGgttttagagctagaaatagcaagttaa	epikol_v2_1565	CTCTTCAGTAGAGTTCGAGG	Brunello
CUL4B	atatcttgtggaaaggacgaaacaccgGCTGTTAGCAAAGCTAGAGAgttttagagctagaaatagcaagttaa	epikol_v2_1566	GCTGTTAGCAAAGCTAGAGA	Brunello
CUL4B	atatcttgtggaaaggacgaaacaccgGCTTCTTCTGTATCGGTACGgttttagagctagaaatagcaagttaa	epikol_v2_1567	GCTTCTTCTGTATCGGTACG	Brunello
CUL4B	atatcttgtggaaaggacgaaacaccgTAAAGAAGATTGATAGATGCgttttagagctagaaatagcaagttaa	epikol_v2_1568	TAAAGAAGATTGATAGATGC	GeCKO
CUL4B	atatcttgtggaaaggacgaaacaccgTTACTCACCACCGTCTTTAGgttttagagctagaaatagcaagttaa	epikol_v2_1569	TTACTCACCACCGTCTTTAG	GeCKO
CUL4B	atatcttgtggaaaggacgaaacaccgTTCATTGGCAGATCATGATCgttttagagctagaaatagcaagttaa	epikol_v2_1570	TTCATTGGCAGATCATGATC	GeCKO
CUL5	atatcttgtggaaaggacgaaacaccgAATCTGTTACAAAACAGCAGgttttagagctagaaatagcaagttaa	epikol_v2_1571	AATCTGTTACAAAACAGCAG	GeCKO
CUL5	atatcttgtggaaaggacgaaacaccgAGCTTGTTTACATAATCCGCgttttagagctagaaatagcaagttaa	epikol_v2_1572	AGCTTGTTTACATAATCCGC	Brunello
CUL5	atatcttgtggaaaggacgaaacaccgATTGGAGTAAGAGAATCCTAgttttagagctagaaatagcaagttaa	epikol_v2_1573	ATTGGAGTAAGAGAATCCTA	Brunello
CUL5	atatcttgtggaaaggacgaaacaccgCCAAGATAGTGCAATGAAGCgttttagagctagaaatagcaagttaa	epikol_v2_1574	CCAAGATAGTGCAATGAAGC	GeCKO
CUL5	atatcttgtggaaaggacgaaacaccgCCAGCTTCATTGCACTATCTgttttagagctagaaatagcaagttaa	epikol_v2_1575	CCAGCTTCATTGCACTATCT	GeCKO
CUL5	atatcttgtggaaaggacgaaacaccgCCCTCGTATTTACAACAAAAgttttagagctagaaatagcaagttaa	epikol_v2_1576	CCCTCGTATTTACAACAAAA	GeCKO
CUL5	atatcttgtggaaaggacgaaacaccgCGTAAAAGCTTCAAAACAATgttttagagctagaaatagcaagttaa	epikol_v2_1577	CGTAAAAGCTTCAAAACAAT	GeCKO
CUL5	atatcttgtggaaaggacgaaacaccgGAGGAACATATCATTAGTGCgttttagagctagaaatagcaagttaa	epikol_v2_1578	GAGGAACATATCATTAGTGC	Brunello
CUL5	atatcttgtggaaaggacgaaacaccgGGAAGACAGTATTGTTCGAAgttttagagctagaaatagcaagttaa	epikol_v2_1579	GGAAGACAGTATTGTTCGAA	Brunello
CUL5	atatcttgtggaaaggacgaaacaccgTAACCTTTGTTCTAATCCTGgttttagagctagaaatagcaagttaa	epikol_v2_1580	TAACCTTTGTTCTAATCCTG	GeCKO
CXXC1	atatcttgtggaaaggacgaaacaccgAAACGGTCAGCCCGCATGTGgttttagagctagaaatagcaagttaa	epikol_v2_1581	AAACGGTCAGCCCGCATGTG	Brunello
CXXC1	atatcttgtggaaaggacgaaacaccgACGCCGATTCCATGAGCTTGgttttagagctagaaatagcaagttaa	epikol_v2_1582	ACGCCGATTCCATGAGCTTG	GeCKO
CXXC1	atatcttgtggaaaggacgaaacaccgACTCCCGACAGTACCACTCCgttttagagctagaaatagcaagttaa	epikol_v2_1583	ACTCCCGACAGTACCACTCC	GeCKO
CXXC1	atatcttgtggaaaggacgaaacaccgAGAAGGAGGAGCGATACAAGgttttagagctagaaatagcaagttaa	epikol_v2_1584	AGAAGGAGGAGCGATACAAG	Brunello
CXXC1	atatcttgtggaaaggacgaaacaccgATCGGCGTTCCATTTCCTGAgttttagagctagaaatagcaagttaa	epikol_v2_1585	ATCGGCGTTCCATTTCCTGA	GeCKO
CXXC1	atatcttgtggaaaggacgaaacaccgATGCGCCCTAACTTCTGTGAgttttagagctagaaatagcaagttaa	epikol_v2_1586	ATGCGCCCTAACTTCTGTGA	Brunello
CXXC1	atatcttgtggaaaggacgaaacaccgCCAAGCTAGAGATTCGCTATgttttagagctagaaatagcaagttaa	epikol_v2_1587	CCAAGCTAGAGATTCGCTAT	Brunello
CXXC1	atatcttgtggaaaggacgaaacaccgCCATCCGGGAGTGGTACTGTgttttagagctagaaatagcaagttaa	epikol_v2_1588	CCATCCGGGAGTGGTACTGT	GeCKO
CXXC1	atatcttgtggaaaggacgaaacaccgCTACTGCATCTGCCGCAAACgttttagagctagaaatagcaagttaa	epikol_v2_1589	CTACTGCATCTGCCGCAAAC	GeCKO
CXXC1	atatcttgtggaaaggacgaaacaccgGAGGACAGCAAGTCCGAGAAgttttagagctagaaatagcaagttaa	epikol_v2_1590	GAGGACAGCAAGTCCGAGAA	GeCKO
DAPK3	atatcttgtggaaaggacgaaacaccgAAGTCGATGAGCTTGATTCGgttttagagctagaaatagcaagttaa	epikol_v2_1591	AAGTCGATGAGCTTGATTCG	GeCKO
DAPK3	atatcttgtggaaaggacgaaacaccgACTTCCGCACGATCGCAAACgttttagagctagaaatagcaagttaa	epikol_v2_1592	ACTTCCGCACGATCGCAAAC	GeCKO
DAPK3	atatcttgtggaaaggacgaaacaccgCACGTCCTCCTGCCTGAACGgttttagagctagaaatagcaagttaa	epikol_v2_1593	CACGTCCTCCTGCCTGAACG	GeCKO
DAPK3	atatcttgtggaaaggacgaaacaccgCATCGCGCACAAGATCGAGGgttttagagctagaaatagcaagttaa	epikol_v2_1594	CATCGCGCACAAGATCGAGG	GeCKO
DAPK3	atatcttgtggaaaggacgaaacaccgCGTGAACTACGACTTCGACGgttttagagctagaaatagcaagttaa	epikol_v2_1595	CGTGAACTACGACTTCGACG	Brunello
DAPK3	atatcttgtggaaaggacgaaacaccgCGTGGAGGACCATTATGAGAgttttagagctagaaatagcaagttaa	epikol_v2_1596	CGTGGAGGACCATTATGAGA	GeCKO
DAPK3	atatcttgtggaaaggacgaaacaccgCTCCTTCCTAGGCGATCCGGgttttagagctagaaatagcaagttaa	epikol_v2_1597	CTCCTTCCTAGGCGATCCGG	Brunello
DAPK3	atatcttgtggaaaggacgaaacaccgGCGGCCAGTTTGCGATCGTGgttttagagctagaaatagcaagttaa	epikol_v2_1598	GCGGCCAGTTTGCGATCGTG	Brunello
DAPK3	atatcttgtggaaaggacgaaacaccgGTGCGATGCGCTTAGAGTGCgttttagagctagaaatagcaagttaa	epikol_v2_1599	GTGCGATGCGCTTAGAGTGC	GeCKO
DAPK3	atatcttgtggaaaggacgaaacaccgTCGCGCACAAGATCGAGGCGgttttagagctagaaatagcaagttaa	epikol_v2_1600	TCGCGCACAAGATCGAGGCG	Brunello
DAXX	atatcttgtggaaaggacgaaacaccgAATGTTGCAAGACAAAAGTGgttttagagctagaaatagcaagttaa	epikol_v2_1601	AATGTTGCAAGACAAAAGTG	Brunello
DAXX	atatcttgtggaaaggacgaaacaccgAGGCGTCTCTCCTCACAACTgttttagagctagaaatagcaagttaa	epikol_v2_1602	AGGCGTCTCTCCTCACAACT	GeCKO
DAXX	atatcttgtggaaaggacgaaacaccgCCCGGCGCCTTCGGGAAAACgttttagagctagaaatagcaagttaa	epikol_v2_1603	CCCGGCGCCTTCGGGAAAAC	GeCKO
DAXX	atatcttgtggaaaggacgaaacaccgCGAAGCACATCCCCATAGTCgttttagagctagaaatagcaagttaa	epikol_v2_1604	CGAAGCACATCCCCATAGTC	GeCKO
DAXX	atatcttgtggaaaggacgaaacaccgGAAGCACATCCCCATAGTCAgttttagagctagaaatagcaagttaa	epikol_v2_1605	GAAGCACATCCCCATAGTCA	Brunello
DAXX	atatcttgtggaaaggacgaaacaccgGACCTCATCCAGCCGACTCAgttttagagctagaaatagcaagttaa	epikol_v2_1606	GACCTCATCCAGCCGACTCA	GeCKO
DAXX	atatcttgtggaaaggacgaaacaccgGAGCAGCGCATCCCCTACCGgttttagagctagaaatagcaagttaa	epikol_v2_1607	GAGCAGCGCATCCCCTACCG	GeCKO
DAXX	atatcttgtggaaaggacgaaacaccgGCTCACATAGTCGCCCAAAGgttttagagctagaaatagcaagttaa	epikol_v2_1608	GCTCACATAGTCGCCCAAAG	Brunello
DAXX	atatcttgtggaaaggacgaaacaccgGGAATGGGACCACCTCAGGGgttttagagctagaaatagcaagttaa	epikol_v2_1609	GGAATGGGACCACCTCAGGG	Brunello
DAXX	atatcttgtggaaaggacgaaacaccgGGTTCTTCTGACAGTAACGAgttttagagctagaaatagcaagttaa	epikol_v2_1610	GGTTCTTCTGACAGTAACGA	GeCKO
DDB1	atatcttgtggaaaggacgaaacaccgATACATGCCCACCTCTTTGAgttttagagctagaaatagcaagttaa	epikol_v2_1611	ATACATGCCCACCTCTTTGA	GeCKO
DDB1	atatcttgtggaaaggacgaaacaccgCATTGTCGATATGTGCGTGGgttttagagctagaaatagcaagttaa	epikol_v2_1612	CATTGTCGATATGTGCGTGG	Brunello
DDB1	atatcttgtggaaaggacgaaacaccgCCTCACCGTGCTATTGATGCgttttagagctagaaatagcaagttaa	epikol_v2_1613	CCTCACCGTGCTATTGATGC	GeCKO
DDB1	atatcttgtggaaaggacgaaacaccgCTACCAACCTGCGATCACCAgttttagagctagaaatagcaagttaa	epikol_v2_1614	CTACCAACCTGCGATCACCA	Brunello
DDB1	atatcttgtggaaaggacgaaacaccgCTCGAGACTTTAATCCCAACgttttagagctagaaatagcaagttaa	epikol_v2_1615	CTCGAGACTTTAATCCCAAC	GeCKO
DDB1	atatcttgtggaaaggacgaaacaccgGAAAGGGGCCGTGTACTCTAgttttagagctagaaatagcaagttaa	epikol_v2_1616	GAAAGGGGCCGTGTACTCTA	GeCKO
DDB1	atatcttgtggaaaggacgaaacaccgGGATAGCCATCTGAATTGAGgttttagagctagaaatagcaagttaa	epikol_v2_1617	GGATAGCCATCTGAATTGAG	Brunello
DDB1	atatcttgtggaaaggacgaaacaccgGGGGCTTCGGCCCGTCAAAGgttttagagctagaaatagcaagttaa	epikol_v2_1618	GGGGCTTCGGCCCGTCAAAG	GeCKO
DDB1	atatcttgtggaaaggacgaaacaccgGTGCACCTTCAAAGGTGTGTgttttagagctagaaatagcaagttaa	epikol_v2_1619	GTGCACCTTCAAAGGTGTGT	GeCKO
DDB1	atatcttgtggaaaggacgaaacaccgTCGTGTCTTGGACTTCAATGgttttagagctagaaatagcaagttaa	epikol_v2_1620	TCGTGTCTTGGACTTCAATG	Brunello
DDB2	atatcttgtggaaaggacgaaacaccgAAAACTGGTTGGTATTGAGAgttttagagctagaaatagcaagttaa	epikol_v2_1621	AAAACTGGTTGGTATTGAGA	Brunello
DDB2	atatcttgtggaaaggacgaaacaccgACTAGGCTGCAAGACTTTAAgttttagagctagaaatagcaagttaa	epikol_v2_1622	ACTAGGCTGCAAGACTTTAA	GeCKO
DDB2	atatcttgtggaaaggacgaaacaccgATACAATCTCGGAGGTCTTCgttttagagctagaaatagcaagttaa	epikol_v2_1623	ATACAATCTCGGAGGTCTTC	GeCKO
DDB2	atatcttgtggaaaggacgaaacaccgATGTAGCCCTCCTGTCAAAGgttttagagctagaaatagcaagttaa	epikol_v2_1624	ATGTAGCCCTCCTGTCAAAG	Brunello
DDB2	atatcttgtggaaaggacgaaacaccgCAAAAAGAAAGTGACGCATGgttttagagctagaaatagcaagttaa	epikol_v2_1625	CAAAAAGAAAGTGACGCATG	Brunello
DDB2	atatcttgtggaaaggacgaaacaccgCACCATGCCGCAGCATCGTCgttttagagctagaaatagcaagttaa	epikol_v2_1626	CACCATGCCGCAGCATCGTC	GeCKO
DDB2	atatcttgtggaaaggacgaaacaccgCCGAGATTGTATTACGCCCCgttttagagctagaaatagcaagttaa	epikol_v2_1627	CCGAGATTGTATTACGCCCC	GeCKO
DDB2	atatcttgtggaaaggacgaaacaccgCTTTGCCGTCCATGTTCAGCgttttagagctagaaatagcaagttaa	epikol_v2_1628	CTTTGCCGTCCATGTTCAGC	GeCKO
DDB2	atatcttgtggaaaggacgaaacaccgTGGTCACAGGAGACAACGTGgttttagagctagaaatagcaagttaa	epikol_v2_1629	TGGTCACAGGAGACAACGTG	Brunello
DDB2	atatcttgtggaaaggacgaaacaccgTGTGTCTGCTAGTAGCCGAAgttttagagctagaaatagcaagttaa	epikol_v2_1630	TGTGTCTGCTAGTAGCCGAA	GeCKO
DDX21	atatcttgtggaaaggacgaaacaccgAGTGGACCAGATGTTGGATAgttttagagctagaaatagcaagttaa	epikol_v2_1631	AGTGGACCAGATGTTGGATA	GeCKO
DDX21	atatcttgtggaaaggacgaaacaccgCAACATTAAATACCCAATGAgttttagagctagaaatagcaagttaa	epikol_v2_1632	CAACATTAAATACCCAATGA	GeCKO and Brunello
DDX21	atatcttgtggaaaggacgaaacaccgCATCACAAAAAAGCTGTCAGgttttagagctagaaatagcaagttaa	epikol_v2_1633	CATCACAAAAAAGCTGTCAG	Brunello
DDX21	atatcttgtggaaaggacgaaacaccgCGGGAAGGACTTAATTGCACgttttagagctagaaatagcaagttaa	epikol_v2_1634	CGGGAAGGACTTAATTGCAC	Brunello
DDX21	atatcttgtggaaaggacgaaacaccgCTAGTTTGCCATTCTGTATGgttttagagctagaaatagcaagttaa	epikol_v2_1635	CTAGTTTGCCATTCTGTATG	GeCKO
DDX21	atatcttgtggaaaggacgaaacaccgGACCGGTCTTCTCAACCGCGgttttagagctagaaatagcaagttaa	epikol_v2_1636	GACCGGTCTTCTCAACCGCG	Custom Design
DDX21	atatcttgtggaaaggacgaaacaccgGATGTCATCCGAGTATATAGgttttagagctagaaatagcaagttaa	epikol_v2_1637	GATGTCATCCGAGTATATAG	Brunello
DDX21	atatcttgtggaaaggacgaaacaccgGTACTCACATTGACCTCCATgttttagagctagaaatagcaagttaa	epikol_v2_1638	GTACTCACATTGACCTCCAT	GeCKO
DDX21	atatcttgtggaaaggacgaaacaccgTCTTGCACCTACAAGAGAGTgttttagagctagaaatagcaagttaa	epikol_v2_1639	TCTTGCACCTACAAGAGAGT	GeCKO
DDX21	atatcttgtggaaaggacgaaacaccgTTTCTGCAACTTGCCCTCATgttttagagctagaaatagcaagttaa	epikol_v2_1640	TTTCTGCAACTTGCCCTCAT	GeCKO
DDX50	atatcttgtggaaaggacgaaacaccgAACCTTTCTGACTCAGTTGTgttttagagctagaaatagcaagttaa	epikol_v2_1641	AACCTTTCTGACTCAGTTGT	GeCKO
DDX50	atatcttgtggaaaggacgaaacaccgAAGATTTAATAGCTCAAGCAgttttagagctagaaatagcaagttaa	epikol_v2_1642	AAGATTTAATAGCTCAAGCA	Brunello
DDX50	atatcttgtggaaaggacgaaacaccgAAGTGATAATAAACTAGAGGgttttagagctagaaatagcaagttaa	epikol_v2_1643	AAGTGATAATAAACTAGAGG	Brunello
DDX50	atatcttgtggaaaggacgaaacaccgACGCTGTCGCTGCCCGTAGGgttttagagctagaaatagcaagttaa	epikol_v2_1644	ACGCTGTCGCTGCCCGTAGG	Custom Design
DDX50	atatcttgtggaaaggacgaaacaccgATTTCTCATCCGAGTCATAAgttttagagctagaaatagcaagttaa	epikol_v2_1645	ATTTCTCATCCGAGTCATAA	GeCKO
DDX50	atatcttgtggaaaggacgaaacaccgGTCAAGGCACCATTATGACTgttttagagctagaaatagcaagttaa	epikol_v2_1646	GTCAAGGCACCATTATGACT	GeCKO and Brunello
DDX50	atatcttgtggaaaggacgaaacaccgTAAAAAAAGCCGCTCACCAAgttttagagctagaaatagcaagttaa	epikol_v2_1647	TAAAAAAAGCCGCTCACCAA	GeCKO
DDX50	atatcttgtggaaaggacgaaacaccgTAACGATTACCTTTGGTGAGgttttagagctagaaatagcaagttaa	epikol_v2_1648	TAACGATTACCTTTGGTGAG	GeCKO
DDX50	atatcttgtggaaaggacgaaacaccgTATAACTAGGAAACTCAGCGgttttagagctagaaatagcaagttaa	epikol_v2_1649	TATAACTAGGAAACTCAGCG	Brunello
DDX50	atatcttgtggaaaggacgaaacaccgTTCTTTCTGTTCACGTGTTAgttttagagctagaaatagcaagttaa	epikol_v2_1650	TTCTTTCTGTTCACGTGTTA	GeCKO
DEK	atatcttgtggaaaggacgaaacaccgAAAAAGGAACGGAACAGTTCgttttagagctagaaatagcaagttaa	epikol_v2_1651	AAAAAGGAACGGAACAGTTC	GeCKO
DEK	atatcttgtggaaaggacgaaacaccgAAGTGTCCAATATAAAAAGAgttttagagctagaaatagcaagttaa	epikol_v2_1652	AAGTGTCCAATATAAAAAGA	Brunello
DEK	atatcttgtggaaaggacgaaacaccgAGAAACTTTGTGAAATTGAGgttttagagctagaaatagcaagttaa	epikol_v2_1653	AGAAACTTTGTGAAATTGAG	GeCKO
DEK	atatcttgtggaaaggacgaaacaccgCAAAGCCTTCTGGCAAAGTGgttttagagctagaaatagcaagttaa	epikol_v2_1654	CAAAGCCTTCTGGCAAAGTG	Brunello
DEK	atatcttgtggaaaggacgaaacaccgCGAAATGCCCGGTCCCAGAGgttttagagctagaaatagcaagttaa	epikol_v2_1655	CGAAATGCCCGGTCCCAGAG	Brunello
DEK	atatcttgtggaaaggacgaaacaccgCTTTCAGTTAAATCATAAGTgttttagagctagaaatagcaagttaa	epikol_v2_1656	CTTTCAGTTAAATCATAAGT	GeCKO
DEK	atatcttgtggaaaggacgaaacaccgGAGCCATTTACAATTGCACAgttttagagctagaaatagcaagttaa	epikol_v2_1657	GAGCCATTTACAATTGCACA	GeCKO
DEK	atatcttgtggaaaggacgaaacaccgGTGTAGATTTCTAAGTTCATgttttagagctagaaatagcaagttaa	epikol_v2_1658	GTGTAGATTTCTAAGTTCAT	GeCKO
DEK	atatcttgtggaaaggacgaaacaccgGTTTTTTTAGATTTCGGCAAgttttagagctagaaatagcaagttaa	epikol_v2_1659	GTTTTTTTAGATTTCGGCAA	Custom Design
DEK	atatcttgtggaaaggacgaaacaccgTCTAGAAAAGAGTCTCATCGgttttagagctagaaatagcaagttaa	epikol_v2_1660	TCTAGAAAAGAGTCTCATCG	GeCKO and Brunello
DKK1	atatcttgtggaaaggacgaaacaccgACAGCCGTACCCGTGCGCAGgttttagagctagaaatagcaagttaa	epikol_v2_1661	ACAGCCGTACCCGTGCGCAG	GeCKO
DKK1	atatcttgtggaaaggacgaaacaccgATATTCCAGCGTTGTTACTGgttttagagctagaaatagcaagttaa	epikol_v2_1662	ATATTCCAGCGTTGTTACTG	GeCKO
DKK1	atatcttgtggaaaggacgaaacaccgCGAACCGGCACGGTTTCGTGgttttagagctagaaatagcaagttaa	epikol_v2_1663	CGAACCGGCACGGTTTCGTG	Custom Design
DKK1	atatcttgtggaaaggacgaaacaccgCTTCTCCACAGTAACAACGCgttttagagctagaaatagcaagttaa	epikol_v2_1664	CTTCTCCACAGTAACAACGC	GeCKO
DKK1	atatcttgtggaaaggacgaaacaccgGCCGAACCGGCACGGTTTCGgttttagagctagaaatagcaagttaa	epikol_v2_1665	GCCGAACCGGCACGGTTTCG	Custom Design
DKK1	atatcttgtggaaaggacgaaacaccgGGGCAGGTTCTTGATAGCGTgttttagagctagaaatagcaagttaa	epikol_v2_1666	GGGCAGGTTCTTGATAGCGT	Brunello
DKK1	atatcttgtggaaaggacgaaacaccgTACCCGGGTCTTTGTCGCGAgttttagagctagaaatagcaagttaa	epikol_v2_1667	TACCCGGGTCTTTGTCGCGA	GeCKO and Brunello
DKK1	atatcttgtggaaaggacgaaacaccgTACTGCGCTAGTCCCACCCGgttttagagctagaaatagcaagttaa	epikol_v2_1668	TACTGCGCTAGTCCCACCCG	GeCKO and Brunello
DKK1	atatcttgtggaaaggacgaaacaccgTCTGGTACTTATTCCCGCCCgttttagagctagaaatagcaagttaa	epikol_v2_1669	TCTGGTACTTATTCCCGCCC	GeCKO
DKK1	atatcttgtggaaaggacgaaacaccgTGGTAATGATCATAGCACCTgttttagagctagaaatagcaagttaa	epikol_v2_1670	TGGTAATGATCATAGCACCT	Brunello
DMAP1	atatcttgtggaaaggacgaaacaccgACAGGAGCTGCGCAAGATTGgttttagagctagaaatagcaagttaa	epikol_v2_1671	ACAGGAGCTGCGCAAGATTG	GeCKO
DMAP1	atatcttgtggaaaggacgaaacaccgAGAACATTGCTCCGTCCTTGgttttagagctagaaatagcaagttaa	epikol_v2_1672	AGAACATTGCTCCGTCCTTG	GeCKO
DMAP1	atatcttgtggaaaggacgaaacaccgATGCTGGGCACGAACGACGGgttttagagctagaaatagcaagttaa	epikol_v2_1673	ATGCTGGGCACGAACGACGG	Brunello
DMAP1	atatcttgtggaaaggacgaaacaccgCATGGATAACAACAAAACGCgttttagagctagaaatagcaagttaa	epikol_v2_1674	CATGGATAACAACAAAACGC	Brunello
DMAP1	atatcttgtggaaaggacgaaacaccgCCTTAGTCCAAGCATCATCGgttttagagctagaaatagcaagttaa	epikol_v2_1675	CCTTAGTCCAAGCATCATCG	GeCKO
DMAP1	atatcttgtggaaaggacgaaacaccgGAAGCTACCCCAGAAAAAGGgttttagagctagaaatagcaagttaa	epikol_v2_1676	GAAGCTACCCCAGAAAAAGG	Brunello
DMAP1	atatcttgtggaaaggacgaaacaccgGACTTCCCGGTGCATGCCCTgttttagagctagaaatagcaagttaa	epikol_v2_1677	GACTTCCCGGTGCATGCCCT	GeCKO
DMAP1	atatcttgtggaaaggacgaaacaccgGGACATTATCAACCCGGACAgttttagagctagaaatagcaagttaa	epikol_v2_1678	GGACATTATCAACCCGGACA	Brunello
DMAP1	atatcttgtggaaaggacgaaacaccgGTAGCTTACCTTATTGAACCgttttagagctagaaatagcaagttaa	epikol_v2_1679	GTAGCTTACCTTATTGAACC	GeCKO
DMAP1	atatcttgtggaaaggacgaaacaccgTACTCCTGCTCCGAGTACACgttttagagctagaaatagcaagttaa	epikol_v2_1680	TACTCCTGCTCCGAGTACAC	GeCKO
DNAJC1	atatcttgtggaaaggacgaaacaccgAACCAAATCCCCAGTTTGCAgttttagagctagaaatagcaagttaa	epikol_v2_1681	AACCAAATCCCCAGTTTGCA	GeCKO
DNAJC1	atatcttgtggaaaggacgaaacaccgAGCATTACCTCACCTCATCCgttttagagctagaaatagcaagttaa	epikol_v2_1682	AGCATTACCTCACCTCATCC	GeCKO
DNAJC1	atatcttgtggaaaggacgaaacaccgAGGATGATGAACGAAGGCAGgttttagagctagaaatagcaagttaa	epikol_v2_1683	AGGATGATGAACGAAGGCAG	Brunello
DNAJC1	atatcttgtggaaaggacgaaacaccgATATAAAGAAACAAGATTGAgttttagagctagaaatagcaagttaa	epikol_v2_1684	ATATAAAGAAACAAGATTGA	GeCKO
DNAJC1	atatcttgtggaaaggacgaaacaccgATCCTTTAAAACTTCATAAAgttttagagctagaaatagcaagttaa	epikol_v2_1685	ATCCTTTAAAACTTCATAAA	GeCKO
DNAJC1	atatcttgtggaaaggacgaaacaccgCCACTAAGTCAAACAACTCCgttttagagctagaaatagcaagttaa	epikol_v2_1686	CCACTAAGTCAAACAACTCC	Brunello
DNAJC1	atatcttgtggaaaggacgaaacaccgGATTGCTGATGAAACCACAGgttttagagctagaaatagcaagttaa	epikol_v2_1687	GATTGCTGATGAAACCACAG	GeCKO
DNAJC1	atatcttgtggaaaggacgaaacaccgGGAAGCAAATCATGCCACTGgttttagagctagaaatagcaagttaa	epikol_v2_1688	GGAAGCAAATCATGCCACTG	Brunello
DNAJC1	atatcttgtggaaaggacgaaacaccgTGATTTGCTTCCATGCAAACgttttagagctagaaatagcaagttaa	epikol_v2_1689	TGATTTGCTTCCATGCAAAC	GeCKO
DNAJC1	atatcttgtggaaaggacgaaacaccgTGTGGTTTGGTCAATCTACCgttttagagctagaaatagcaagttaa	epikol_v2_1690	TGTGGTTTGGTCAATCTACC	Brunello
DNAJC2	atatcttgtggaaaggacgaaacaccgAAAACTTCGAAACTCATGCAgttttagagctagaaatagcaagttaa	epikol_v2_1691	AAAACTTCGAAACTCATGCA	Brunello
DNAJC2	atatcttgtggaaaggacgaaacaccgACTTGGCCATGTGAGATACAgttttagagctagaaatagcaagttaa	epikol_v2_1692	ACTTGGCCATGTGAGATACA	GeCKO and Brunello
DNAJC2	atatcttgtggaaaggacgaaacaccgAGAAGCTGCTCGGTTAGCTAgttttagagctagaaatagcaagttaa	epikol_v2_1693	AGAAGCTGCTCGGTTAGCTA	Brunello
DNAJC2	atatcttgtggaaaggacgaaacaccgCCAGCTGCTTTCCGTTTGTCgttttagagctagaaatagcaagttaa	epikol_v2_1694	CCAGCTGCTTTCCGTTTGTC	GeCKO
DNAJC2	atatcttgtggaaaggacgaaacaccgGCTGTGAATCTGTTCCCTGCgttttagagctagaaatagcaagttaa	epikol_v2_1695	GCTGTGAATCTGTTCCCTGC	GeCKO
DNAJC2	atatcttgtggaaaggacgaaacaccgGGATAAGAAAGAGTTATCCGgttttagagctagaaatagcaagttaa	epikol_v2_1696	GGATAAGAAAGAGTTATCCG	Brunello
DNAJC2	atatcttgtggaaaggacgaaacaccgGGCGTTGCGTTGTCTGCTTGgttttagagctagaaatagcaagttaa	epikol_v2_1697	GGCGTTGCGTTGTCTGCTTG	Custom Design
DNAJC2	atatcttgtggaaaggacgaaacaccgGTGTAGCCTTGTATCTCACAgttttagagctagaaatagcaagttaa	epikol_v2_1698	GTGTAGCCTTGTATCTCACA	GeCKO
DNAJC2	atatcttgtggaaaggacgaaacaccgTACCTTGAATTTGTTCCAGCgttttagagctagaaatagcaagttaa	epikol_v2_1699	TACCTTGAATTTGTTCCAGC	GeCKO
DNAJC2	atatcttgtggaaaggacgaaacaccgTACTTCACTTGCATAACTAAgttttagagctagaaatagcaagttaa	epikol_v2_1700	TACTTCACTTGCATAACTAA	GeCKO
DND1	atatcttgtggaaaggacgaaacaccgATGGAGTCACTGTTTAACCAgttttagagctagaaatagcaagttaa	epikol_v2_1701	ATGGAGTCACTGTTTAACCA	GeCKO
DND1	atatcttgtggaaaggacgaaacaccgCAGGGAGACAGGCATCCGCCgttttagagctagaaatagcaagttaa	epikol_v2_1702	CAGGGAGACAGGCATCCGCC	GeCKO
DND1	atatcttgtggaaaggacgaaacaccgCCCCAGCCTACCTTCCACCAgttttagagctagaaatagcaagttaa	epikol_v2_1703	CCCCAGCCTACCTTCCACCA	Brunello
DND1	atatcttgtggaaaggacgaaacaccgCGCCGCGCCTCGAGCTGTAGgttttagagctagaaatagcaagttaa	epikol_v2_1704	CGCCGCGCCTCGAGCTGTAG	GeCKO
DND1	atatcttgtggaaaggacgaaacaccgCGCTGCACAACCATCCGCTGgttttagagctagaaatagcaagttaa	epikol_v2_1705	CGCTGCACAACCATCCGCTG	Brunello
DND1	atatcttgtggaaaggacgaaacaccgGCTGGCGAAGTCGCTGCTTCgttttagagctagaaatagcaagttaa	epikol_v2_1706	GCTGGCGAAGTCGCTGCTTC	GeCKO
DND1	atatcttgtggaaaggacgaaacaccgGCTGGGACTACCGTACCTGGgttttagagctagaaatagcaagttaa	epikol_v2_1707	GCTGGGACTACCGTACCTGG	Brunello
DND1	atatcttgtggaaaggacgaaacaccgGCTTACCTCACAATCCCGCTgttttagagctagaaatagcaagttaa	epikol_v2_1708	GCTTACCTCACAATCCCGCT	GeCKO
DND1	atatcttgtggaaaggacgaaacaccgTCCACTGCACGTGCGCCGCCgttttagagctagaaatagcaagttaa	epikol_v2_1709	TCCACTGCACGTGCGCCGCC	Custom Design
DND1	atatcttgtggaaaggacgaaacaccgTGGTGCTCGTACACGTCCTGgttttagagctagaaatagcaagttaa	epikol_v2_1710	TGGTGCTCGTACACGTCCTG	GeCKO and Brunello
DNMT1	atatcttgtggaaaggacgaaacaccgAAGAGACAGCTTAACAGAAAgttttagagctagaaatagcaagttaa	epikol_v2_1711	AAGAGACAGCTTAACAGAAA	GeCKO
DNMT1	atatcttgtggaaaggacgaaacaccgACGTAAAGAAGAATTATCCGgttttagagctagaaatagcaagttaa	epikol_v2_1712	ACGTAAAGAAGAATTATCCG	GeCKO
DNMT1	atatcttgtggaaaggacgaaacaccgCTAGACGTCCATTCACTTCCgttttagagctagaaatagcaagttaa	epikol_v2_1713	CTAGACGTCCATTCACTTCC	GeCKO
DNMT1	atatcttgtggaaaggacgaaacaccgGAGGCAAAAAGAAATCCCCAgttttagagctagaaatagcaagttaa	epikol_v2_1714	GAGGCAAAAAGAAATCCCCA	Brunello
DNMT1	atatcttgtggaaaggacgaaacaccgGATTTCTGATGAAAAAGACGgttttagagctagaaatagcaagttaa	epikol_v2_1715	GATTTCTGATGAAAAAGACG	Brunello
DNMT1	atatcttgtggaaaggacgaaacaccgGCTCTACTGGAGCGACGAGGgttttagagctagaaatagcaagttaa	epikol_v2_1716	GCTCTACTGGAGCGACGAGG	Brunello
DNMT1	atatcttgtggaaaggacgaaacaccgTAATTCTTCTTTACGTAATTgttttagagctagaaatagcaagttaa	epikol_v2_1717	TAATTCTTCTTTACGTAATT	GeCKO
DNMT1	atatcttgtggaaaggacgaaacaccgTCACCCAAAAAAATGCACCAgttttagagctagaaatagcaagttaa	epikol_v2_1718	TCACCCAAAAAAATGCACCA	Brunello
DNMT1	atatcttgtggaaaggacgaaacaccgTCCTCCCAGGCTCAAAGATTgttttagagctagaaatagcaagttaa	epikol_v2_1719	TCCTCCCAGGCTCAAAGATT	GeCKO
DNMT1	atatcttgtggaaaggacgaaacaccgTTTCCAAACCTCGCACGCCCgttttagagctagaaatagcaagttaa	epikol_v2_1720	TTTCCAAACCTCGCACGCCC	GeCKO
DNMT3A	atatcttgtggaaaggacgaaacaccgATGCCCGCCATGCCCTCCAGgttttagagctagaaatagcaagttaa	epikol_v2_1721	ATGCCCGCCATGCCCTCCAG	GeCKO
DNMT3A	atatcttgtggaaaggacgaaacaccgCAACATCGAATCCATGAAAAgttttagagctagaaatagcaagttaa	epikol_v2_1722	CAACATCGAATCCATGAAAA	GeCKO
DNMT3A	atatcttgtggaaaggacgaaacaccgCCGCCCCACCTTCCGTGCCGgttttagagctagaaatagcaagttaa	epikol_v2_1723	CCGCCCCACCTTCCGTGCCG	GeCKO
DNMT3A	atatcttgtggaaaggacgaaacaccgCCGCTCCGCAGCAGAGCTGCgttttagagctagaaatagcaagttaa	epikol_v2_1724	CCGCTCCGCAGCAGAGCTGC	GeCKO
DNMT3A	atatcttgtggaaaggacgaaacaccgCCGGGAACAGCTTCCCCGCGgttttagagctagaaatagcaagttaa	epikol_v2_1725	CCGGGAACAGCTTCCCCGCG	Brunello
DNMT3A	atatcttgtggaaaggacgaaacaccgCGATGACGAGCCAGAGTACGgttttagagctagaaatagcaagttaa	epikol_v2_1726	CGATGACGAGCCAGAGTACG	Brunello
DNMT3A	atatcttgtggaaaggacgaaacaccgCTCCACAGGCAAAGAACAGAgttttagagctagaaatagcaagttaa	epikol_v2_1727	CTCCACAGGCAAAGAACAGA	GeCKO
DNMT3A	atatcttgtggaaaggacgaaacaccgGCGGGCACAAGGGTACCTACgttttagagctagaaatagcaagttaa	epikol_v2_1728	GCGGGCACAAGGGTACCTAC	Brunello
DNMT3A	atatcttgtggaaaggacgaaacaccgGCGTACCAGTACGACGACGAgttttagagctagaaatagcaagttaa	epikol_v2_1729	GCGTACCAGTACGACGACGA	Brunello
DNMT3A	atatcttgtggaaaggacgaaacaccgTGGCGCTCCTCCTTGCCACGgttttagagctagaaatagcaagttaa	epikol_v2_1730	TGGCGCTCCTCCTTGCCACG	GeCKO
DNMT3B	atatcttgtggaaaggacgaaacaccgAGAGTCGCGAGCTTGATCTTgttttagagctagaaatagcaagttaa	epikol_v2_1731	AGAGTCGCGAGCTTGATCTT	GeCKO
DNMT3B	atatcttgtggaaaggacgaaacaccgATCCGCACCCCGGAGATCAGgttttagagctagaaatagcaagttaa	epikol_v2_1732	ATCCGCACCCCGGAGATCAG	GeCKO
DNMT3B	atatcttgtggaaaggacgaaacaccgCAAGCTCGCGACTCTCCAAGgttttagagctagaaatagcaagttaa	epikol_v2_1733	CAAGCTCGCGACTCTCCAAG	GeCKO
DNMT3B	atatcttgtggaaaggacgaaacaccgCCATGTGGACGAGTCCCCCGgttttagagctagaaatagcaagttaa	epikol_v2_1734	CCATGTGGACGAGTCCCCCG	Brunello
DNMT3B	atatcttgtggaaaggacgaaacaccgCCCAACAACACGCAACCAGGgttttagagctagaaatagcaagttaa	epikol_v2_1735	CCCAACAACACGCAACCAGG	Brunello
DNMT3B	atatcttgtggaaaggacgaaacaccgCGGAAGAGCTTTGGCATGACgttttagagctagaaatagcaagttaa	epikol_v2_1736	CGGAAGAGCTTTGGCATGAC	GeCKO
DNMT3B	atatcttgtggaaaggacgaaacaccgGAAGACTCGATCCTCGTCAAgttttagagctagaaatagcaagttaa	epikol_v2_1737	GAAGACTCGATCCTCGTCAA	GeCKO
DNMT3B	atatcttgtggaaaggacgaaacaccgGGCCTTCCAAGACACCACCAgttttagagctagaaatagcaagttaa	epikol_v2_1738	GGCCTTCCAAGACACCACCA	Brunello
DNMT3B	atatcttgtggaaaggacgaaacaccgGGGGATGAAGATCAGAGCCGgttttagagctagaaatagcaagttaa	epikol_v2_1739	GGGGATGAAGATCAGAGCCG	Brunello
DNMT3B	atatcttgtggaaaggacgaaacaccgTGGGCTTTCTGAACGAGTCCgttttagagctagaaatagcaagttaa	epikol_v2_1740	TGGGCTTTCTGAACGAGTCC	GeCKO
DNMT3L	atatcttgtggaaaggacgaaacaccgACTCACCTTCTATATTTCGCgttttagagctagaaatagcaagttaa	epikol_v2_1741	ACTCACCTTCTATATTTCGC	GeCKO
DNMT3L	atatcttgtggaaaggacgaaacaccgAGGGATCTGCGCCCCATGTAgttttagagctagaaatagcaagttaa	epikol_v2_1742	AGGGATCTGCGCCCCATGTA	GeCKO
DNMT3L	atatcttgtggaaaggacgaaacaccgATCTGCGCCCCATGTAAGGTgttttagagctagaaatagcaagttaa	epikol_v2_1743	ATCTGCGCCCCATGTAAGGT	Brunello
DNMT3L	atatcttgtggaaaggacgaaacaccgCACACAGCACCCTCTGTTTGgttttagagctagaaatagcaagttaa	epikol_v2_1744	CACACAGCACCCTCTGTTTG	GeCKO
DNMT3L	atatcttgtggaaaggacgaaacaccgCACCAAAATCACGTCCATGCgttttagagctagaaatagcaagttaa	epikol_v2_1745	CACCAAAATCACGTCCATGC	GeCKO
DNMT3L	atatcttgtggaaaggacgaaacaccgCTCTCAAGCTCCGTTTCACCgttttagagctagaaatagcaagttaa	epikol_v2_1746	CTCTCAAGCTCCGTTTCACC	GeCKO
DNMT3L	atatcttgtggaaaggacgaaacaccgCTGACGCAGAGCGCGTGCCGgttttagagctagaaatagcaagttaa	epikol_v2_1747	CTGACGCAGAGCGCGTGCCG	Custom Design
DNMT3L	atatcttgtggaaaggacgaaacaccgGGTGCACGCCATGAGCAACTgttttagagctagaaatagcaagttaa	epikol_v2_1748	GGTGCACGCCATGAGCAACT	Brunello
DNMT3L	atatcttgtggaaaggacgaaacaccgTCGAAACCGTGCCTGTGTGGgttttagagctagaaatagcaagttaa	epikol_v2_1749	TCGAAACCGTGCCTGTGTGG	Brunello
DNMT3L	atatcttgtggaaaggacgaaacaccgTCTTATTGCATATGAAGTCAgttttagagctagaaatagcaagttaa	epikol_v2_1750	TCTTATTGCATATGAAGTCA	GeCKO and Brunello
DNTTIP2	atatcttgtggaaaggacgaaacaccgAAAGATAGTAAGATTGTACCgttttagagctagaaatagcaagttaa	epikol_v2_1751	AAAGATAGTAAGATTGTACC	Brunello
DNTTIP2	atatcttgtggaaaggacgaaacaccgAACTACAGGCTCACTACCAAgttttagagctagaaatagcaagttaa	epikol_v2_1752	AACTACAGGCTCACTACCAA	GeCKO
DNTTIP2	atatcttgtggaaaggacgaaacaccgAACTGCTTGATACTCAGACCgttttagagctagaaatagcaagttaa	epikol_v2_1753	AACTGCTTGATACTCAGACC	GeCKO
DNTTIP2	atatcttgtggaaaggacgaaacaccgCACGAATTCCCAAGAAGCAAgttttagagctagaaatagcaagttaa	epikol_v2_1754	CACGAATTCCCAAGAAGCAA	GeCKO
DNTTIP2	atatcttgtggaaaggacgaaacaccgCGTGAATGGTAGAAATCAGCgttttagagctagaaatagcaagttaa	epikol_v2_1755	CGTGAATGGTAGAAATCAGC	GeCKO
DNTTIP2	atatcttgtggaaaggacgaaacaccgGCACTCTAATCTGAACTCTGgttttagagctagaaatagcaagttaa	epikol_v2_1756	GCACTCTAATCTGAACTCTG	Brunello
DNTTIP2	atatcttgtggaaaggacgaaacaccgGGGACTGAACCATCTACGGAgttttagagctagaaatagcaagttaa	epikol_v2_1757	GGGACTGAACCATCTACGGA	Brunello
DNTTIP2	atatcttgtggaaaggacgaaacaccgTATATTAACAGTGCACGAACgttttagagctagaaatagcaagttaa	epikol_v2_1758	TATATTAACAGTGCACGAAC	GeCKO
DNTTIP2	atatcttgtggaaaggacgaaacaccgTGATACTTTGATTCACTATAgttttagagctagaaatagcaagttaa	epikol_v2_1759	TGATACTTTGATTCACTATA	GeCKO
DNTTIP2	atatcttgtggaaaggacgaaacaccgTTCACTGACACTTATAACTGgttttagagctagaaatagcaagttaa	epikol_v2_1760	TTCACTGACACTTATAACTG	Brunello
DOT1L	atatcttgtggaaaggacgaaacaccgATGAAATCATCGAGACCATCgttttagagctagaaatagcaagttaa	epikol_v2_1761	ATGAAATCATCGAGACCATC	GeCKO
DOT1L	atatcttgtggaaaggacgaaacaccgATGGGTCTGTGAAGAAATCCgttttagagctagaaatagcaagttaa	epikol_v2_1762	ATGGGTCTGTGAAGAAATCC	GeCKO
DOT1L	atatcttgtggaaaggacgaaacaccgCTGAGCCCGCCGTCTACCCGgttttagagctagaaatagcaagttaa	epikol_v2_1763	CTGAGCCCGCCGTCTACCCG	GeCKO
DOT1L	atatcttgtggaaaggacgaaacaccgGCACTCACGTAGACCGGCAGgttttagagctagaaatagcaagttaa	epikol_v2_1764	GCACTCACGTAGACCGGCAG	GeCKO
DOT1L	atatcttgtggaaaggacgaaacaccgGCAGCAGGTCTACAACCACTgttttagagctagaaatagcaagttaa	epikol_v2_1765	GCAGCAGGTCTACAACCACT	Brunello
DOT1L	atatcttgtggaaaggacgaaacaccgGCTGAGACTGAAGTCGCCCGgttttagagctagaaatagcaagttaa	epikol_v2_1766	GCTGAGACTGAAGTCGCCCG	GeCKO
DOT1L	atatcttgtggaaaggacgaaacaccgGCTGGAGGACTCATCCAAGGgttttagagctagaaatagcaagttaa	epikol_v2_1767	GCTGGAGGACTCATCCAAGG	Brunello
DOT1L	atatcttgtggaaaggacgaaacaccgGGGAGCGAATCGCCAACACGgttttagagctagaaatagcaagttaa	epikol_v2_1768	GGGAGCGAATCGCCAACACG	Brunello
DOT1L	atatcttgtggaaaggacgaaacaccgTCAGACCGTGTCTCAGACGGgttttagagctagaaatagcaagttaa	epikol_v2_1769	TCAGACCGTGTCTCAGACGG	Brunello
DOT1L	atatcttgtggaaaggacgaaacaccgTCCATAGCGAGCTTGAGATCgttttagagctagaaatagcaagttaa	epikol_v2_1770	TCCATAGCGAGCTTGAGATC	GeCKO
DPF1	atatcttgtggaaaggacgaaacaccgACACGTACCCCGCCCGCTGTgttttagagctagaaatagcaagttaa	epikol_v2_1771	ACACGTACCCCGCCCGCTGT	GeCKO
DPF1	atatcttgtggaaaggacgaaacaccgACGCCAGGACACCGCTTCCCgttttagagctagaaatagcaagttaa	epikol_v2_1772	ACGCCAGGACACCGCTTCCC	GeCKO
DPF1	atatcttgtggaaaggacgaaacaccgCCCACCGATCTTGTACTCGCgttttagagctagaaatagcaagttaa	epikol_v2_1773	CCCACCGATCTTGTACTCGC	GeCKO
DPF1	atatcttgtggaaaggacgaaacaccgCCTCGACTCGCAGACCGGCGgttttagagctagaaatagcaagttaa	epikol_v2_1774	CCTCGACTCGCAGACCGGCG	Brunello
DPF1	atatcttgtggaaaggacgaaacaccgGAAACGGTATAAGAACCGGCgttttagagctagaaatagcaagttaa	epikol_v2_1775	GAAACGGTATAAGAACCGGC	Brunello
DPF1	atatcttgtggaaaggacgaaacaccgGGAGACCATTATGGACTGTCgttttagagctagaaatagcaagttaa	epikol_v2_1776	GGAGACCATTATGGACTGTC	GeCKO
DPF1	atatcttgtggaaaggacgaaacaccgGTACGTGTAAATCTGTCCCGgttttagagctagaaatagcaagttaa	epikol_v2_1777	GTACGTGTAAATCTGTCCCG	Brunello
DPF1	atatcttgtggaaaggacgaaacaccgGTTTCCGCATGACCTCGAGGgttttagagctagaaatagcaagttaa	epikol_v2_1778	GTTTCCGCATGACCTCGAGG	Brunello
DPF1	atatcttgtggaaaggacgaaacaccgTCCCCACAGGCATATGGCATgttttagagctagaaatagcaagttaa	epikol_v2_1779	TCCCCACAGGCATATGGCAT	GeCKO
DPF1	atatcttgtggaaaggacgaaacaccgTGGATGGAGAAGACCCACCGgttttagagctagaaatagcaagttaa	epikol_v2_1780	TGGATGGAGAAGACCCACCG	GeCKO
DPF2	atatcttgtggaaaggacgaaacaccgAAGAAGATACTCCCAAGCGTgttttagagctagaaatagcaagttaa	epikol_v2_1781	AAGAAGATACTCCCAAGCGT	GeCKO
DPF2	atatcttgtggaaaggacgaaacaccgAAGGAAAGTCGTGGATCCTCgttttagagctagaaatagcaagttaa	epikol_v2_1782	AAGGAAAGTCGTGGATCCTC	GeCKO
DPF2	atatcttgtggaaaggacgaaacaccgAGAGGCGAGCATTGTAATTGgttttagagctagaaatagcaagttaa	epikol_v2_1783	AGAGGCGAGCATTGTAATTG	Brunello
DPF2	atatcttgtggaaaggacgaaacaccgATAGATGGGAAGGAAAGTCGgttttagagctagaaatagcaagttaa	epikol_v2_1784	ATAGATGGGAAGGAAAGTCG	Brunello
DPF2	atatcttgtggaaaggacgaaacaccgGAAAAGCGACACCGGGGTCCgttttagagctagaaatagcaagttaa	epikol_v2_1785	GAAAAGCGACACCGGGGTCC	GeCKO
DPF2	atatcttgtggaaaggacgaaacaccgGAAGATACTCCCAAGCGTCGgttttagagctagaaatagcaagttaa	epikol_v2_1786	GAAGATACTCCCAAGCGTCG	Brunello
DPF2	atatcttgtggaaaggacgaaacaccgGACCAACAGTCGAGCGCGAAgttttagagctagaaatagcaagttaa	epikol_v2_1787	GACCAACAGTCGAGCGCGAA	GeCKO
DPF2	atatcttgtggaaaggacgaaacaccgTACCTTTCGCGCTCGACTGTgttttagagctagaaatagcaagttaa	epikol_v2_1788	TACCTTTCGCGCTCGACTGT	GeCKO
DPF2	atatcttgtggaaaggacgaaacaccgTCCTTCCCATCTATTAAGCCgttttagagctagaaatagcaagttaa	epikol_v2_1789	TCCTTCCCATCTATTAAGCC	GeCKO
DPF2	atatcttgtggaaaggacgaaacaccgTGGATGGAAAAGCGACACCGgttttagagctagaaatagcaagttaa	epikol_v2_1790	TGGATGGAAAAGCGACACCG	Brunello
DPF3	atatcttgtggaaaggacgaaacaccgAAGCCTTGCTCCGTGGCGAGgttttagagctagaaatagcaagttaa	epikol_v2_1791	AAGCCTTGCTCCGTGGCGAG	GeCKO
DPF3	atatcttgtggaaaggacgaaacaccgAAGCGAAAGAACAGGACTAGgttttagagctagaaatagcaagttaa	epikol_v2_1792	AAGCGAAAGAACAGGACTAG	Brunello
DPF3	atatcttgtggaaaggacgaaacaccgACAGCCGTGAGTTGTAACTCgttttagagctagaaatagcaagttaa	epikol_v2_1793	ACAGCCGTGAGTTGTAACTC	GeCKO
DPF3	atatcttgtggaaaggacgaaacaccgAGCGCTACAAGAACCGACCGgttttagagctagaaatagcaagttaa	epikol_v2_1794	AGCGCTACAAGAACCGACCG	Brunello
DPF3	atatcttgtggaaaggacgaaacaccgATACATACCCTGCCCGCTGCgttttagagctagaaatagcaagttaa	epikol_v2_1795	ATACATACCCTGCCCGCTGC	GeCKO
DPF3	atatcttgtggaaaggacgaaacaccgATATTCCCAAGCGAAAGAACgttttagagctagaaatagcaagttaa	epikol_v2_1796	ATATTCCCAAGCGAAAGAAC	GeCKO
DPF3	atatcttgtggaaaggacgaaacaccgCAAGTAGGCACTCACGCCTGgttttagagctagaaatagcaagttaa	epikol_v2_1797	CAAGTAGGCACTCACGCCTG	Brunello
DPF3	atatcttgtggaaaggacgaaacaccgCACCTGAAGATCCAAAACTGgttttagagctagaaatagcaagttaa	epikol_v2_1798	CACCTGAAGATCCAAAACTG	Brunello
DPF3	atatcttgtggaaaggacgaaacaccgGCTCGGGGACCAGTTCTACAgttttagagctagaaatagcaagttaa	epikol_v2_1799	GCTCGGGGACCAGTTCTACA	GeCKO
DPF3	atatcttgtggaaaggacgaaacaccgTCTAGTCCTGTTCTTTCGCTgttttagagctagaaatagcaagttaa	epikol_v2_1800	TCTAGTCCTGTTCTTTCGCT	GeCKO
DPPA3	atatcttgtggaaaggacgaaacaccgACTCATCTTCGATTTCCCTGgttttagagctagaaatagcaagttaa	epikol_v2_1801	ACTCATCTTCGATTTCCCTG	GeCKO
DPPA3	atatcttgtggaaaggacgaaacaccgATACTTACCTTAACTCCCTTgttttagagctagaaatagcaagttaa	epikol_v2_1802	ATACTTACCTTAACTCCCTT	GeCKO
DPPA3	atatcttgtggaaaggacgaaacaccgCGAATCTGTTTCCCCTCTATgttttagagctagaaatagcaagttaa	epikol_v2_1803	CGAATCTGTTTCCCCTCTAT	GeCKO
DPPA3	atatcttgtggaaaggacgaaacaccgCTGGCTTACCTGAATCGTCCgttttagagctagaaatagcaagttaa	epikol_v2_1804	CTGGCTTACCTGAATCGTCC	GeCKO
DPPA3	atatcttgtggaaaggacgaaacaccgGAGTAAAGCTTCCGATAGAGgttttagagctagaaatagcaagttaa	epikol_v2_1805	GAGTAAAGCTTCCGATAGAG	Brunello
DPPA3	atatcttgtggaaaggacgaaacaccgTGAAAGAAGACCAACAAACAgttttagagctagaaatagcaagttaa	epikol_v2_1806	TGAAAGAAGACCAACAAACA	GeCKO
DPPA3	atatcttgtggaaaggacgaaacaccgTGTAGGAGCAGCAGTCCTCAgttttagagctagaaatagcaagttaa	epikol_v2_1807	TGTAGGAGCAGCAGTCCTCA	Brunello
DPPA3	atatcttgtggaaaggacgaaacaccgTTAATCCAACCTACATCCCAgttttagagctagaaatagcaagttaa	epikol_v2_1808	TTAATCCAACCTACATCCCA	Brunello
DPPA3	atatcttgtggaaaggacgaaacaccgTTGAGATACATGTTACTCGGgttttagagctagaaatagcaagttaa	epikol_v2_1809	TTGAGATACATGTTACTCGG	Brunello
DPPA3	atatcttgtggaaaggacgaaacaccgTTTAATCCAACCTACATCCCgttttagagctagaaatagcaagttaa	epikol_v2_1810	TTTAATCCAACCTACATCCC	GeCKO
DPY30	atatcttgtggaaaggacgaaacaccgACCTTTCTGAGGGTGGGATCgttttagagctagaaatagcaagttaa	epikol_v2_1811	ACCTTTCTGAGGGTGGGATC	Custom Design
DPY30	atatcttgtggaaaggacgaaacaccgATAAGATGCTAGAAATTCAAgttttagagctagaaatagcaagttaa	epikol_v2_1812	ATAAGATGCTAGAAATTCAA	GeCKO
DPY30	atatcttgtggaaaggacgaaacaccgCACAACTGTCTGATCCAGGTgttttagagctagaaatagcaagttaa	epikol_v2_1813	CACAACTGTCTGATCCAGGT	Brunello
DPY30	atatcttgtggaaaggacgaaacaccgCATGGAGCCAGAGCAGATGCgttttagagctagaaatagcaagttaa	epikol_v2_1814	CATGGAGCCAGAGCAGATGC	GeCKO
DPY30	atatcttgtggaaaggacgaaacaccgCGGTCTCACAGACAACGTTGgttttagagctagaaatagcaagttaa	epikol_v2_1815	CGGTCTCACAGACAACGTTG	Brunello
DPY30	atatcttgtggaaaggacgaaacaccgGAAAATCCTCACTCTGAGTAgttttagagctagaaatagcaagttaa	epikol_v2_1816	GAAAATCCTCACTCTGAGTA	GeCKO
DPY30	atatcttgtggaaaggacgaaacaccgGATGCTGGAGGGACAAACGCgttttagagctagaaatagcaagttaa	epikol_v2_1817	GATGCTGGAGGGACAAACGC	Brunello
DPY30	atatcttgtggaaaggacgaaacaccgGTGAGACCGTACTCAGAGTGgttttagagctagaaatagcaagttaa	epikol_v2_1818	GTGAGACCGTACTCAGAGTG	GeCKO and Brunello
DPY30	atatcttgtggaaaggacgaaacaccgTGTCCCTCCAGCATCTGCTCgttttagagctagaaatagcaagttaa	epikol_v2_1819	TGTCCCTCCAGCATCTGCTC	GeCKO
DPY30	atatcttgtggaaaggacgaaacaccgTTGCTGTGCTTGCAAAGGAAgttttagagctagaaatagcaagttaa	epikol_v2_1820	TTGCTGTGCTTGCAAAGGAA	GeCKO
DR1	atatcttgtggaaaggacgaaacaccgACTCTTCTTCAGGAATGCCAgttttagagctagaaatagcaagttaa	epikol_v2_1821	ACTCTTCTTCAGGAATGCCA	Brunello
DR1	atatcttgtggaaaggacgaaacaccgAGAGACTCTTCCTAATGTCCgttttagagctagaaatagcaagttaa	epikol_v2_1822	AGAGACTCTTCCTAATGTCC	Brunello
DR1	atatcttgtggaaaggacgaaacaccgAGTAGCATTAAAAAGAAGAAgttttagagctagaaatagcaagttaa	epikol_v2_1823	AGTAGCATTAAAAAGAAGAA	Brunello
DR1	atatcttgtggaaaggacgaaacaccgAGTTCTCGTTTGGAAAACCTgttttagagctagaaatagcaagttaa	epikol_v2_1824	AGTTCTCGTTTGGAAAACCT	GeCKO
DR1	atatcttgtggaaaggacgaaacaccgCAACGATGCTCGAGAGCTGGgttttagagctagaaatagcaagttaa	epikol_v2_1825	CAACGATGCTCGAGAGCTGG	Brunello
DR1	atatcttgtggaaaggacgaaacaccgCACCAGCTCTCGAGCATCGTgttttagagctagaaatagcaagttaa	epikol_v2_1826	CACCAGCTCTCGAGCATCGT	GeCKO
DR1	atatcttgtggaaaggacgaaacaccgCTCAGCCAGTGCATCTAATCgttttagagctagaaatagcaagttaa	epikol_v2_1827	CTCAGCCAGTGCATCTAATC	GeCKO
DR1	atatcttgtggaaaggacgaaacaccgGGTACTATGGCTTCCTCGTCgttttagagctagaaatagcaagttaa	epikol_v2_1828	GGTACTATGGCTTCCTCGTC	GeCKO
DR1	atatcttgtggaaaggacgaaacaccgTCCCGCCTGATTAGATGCACgttttagagctagaaatagcaagttaa	epikol_v2_1829	TCCCGCCTGATTAGATGCAC	GeCKO
DR1	atatcttgtggaaaggacgaaacaccgTGTCTCAATAACTCTTCTTCgttttagagctagaaatagcaagttaa	epikol_v2_1830	TGTCTCAATAACTCTTCTTC	GeCKO
DTX3L	atatcttgtggaaaggacgaaacaccgAAACTTTGCGCCCAGTCCGCgttttagagctagaaatagcaagttaa	epikol_v2_1831	AAACTTTGCGCCCAGTCCGC	Custom Design
DTX3L	atatcttgtggaaaggacgaaacaccgCAGGTCACCTGATCGACTTGgttttagagctagaaatagcaagttaa	epikol_v2_1832	CAGGTCACCTGATCGACTTG	Brunello
DTX3L	atatcttgtggaaaggacgaaacaccgGAGTCTCAGATGTCATCACTgttttagagctagaaatagcaagttaa	epikol_v2_1833	GAGTCTCAGATGTCATCACT	GeCKO
DTX3L	atatcttgtggaaaggacgaaacaccgGATTTCACCTCAAGTCGATCgttttagagctagaaatagcaagttaa	epikol_v2_1834	GATTTCACCTCAAGTCGATC	GeCKO
DTX3L	atatcttgtggaaaggacgaaacaccgGCTCCTCTTTGACACGTTTCgttttagagctagaaatagcaagttaa	epikol_v2_1835	GCTCCTCTTTGACACGTTTC	GeCKO
DTX3L	atatcttgtggaaaggacgaaacaccgGGAGGCGAATTAACTCTCCTgttttagagctagaaatagcaagttaa	epikol_v2_1836	GGAGGCGAATTAACTCTCCT	GeCKO
DTX3L	atatcttgtggaaaggacgaaacaccgTATGCAGTTCGCTGTATTCCgttttagagctagaaatagcaagttaa	epikol_v2_1837	TATGCAGTTCGCTGTATTCC	GeCKO
DTX3L	atatcttgtggaaaggacgaaacaccgTCTGATACTAGGGCACAGTGgttttagagctagaaatagcaagttaa	epikol_v2_1838	TCTGATACTAGGGCACAGTG	Brunello
DTX3L	atatcttgtggaaaggacgaaacaccgTGTTGATGCATATCACCAGAgttttagagctagaaatagcaagttaa	epikol_v2_1839	TGTTGATGCATATCACCAGA	GeCKO and Brunello
DTX3L	atatcttgtggaaaggacgaaacaccgTTCTCTCATCAACTGACATGgttttagagctagaaatagcaagttaa	epikol_v2_1840	TTCTCTCATCAACTGACATG	Brunello
DZIP3	atatcttgtggaaaggacgaaacaccgAATGTCTCAATCAGCTTGCCgttttagagctagaaatagcaagttaa	epikol_v2_1841	AATGTCTCAATCAGCTTGCC	GeCKO
DZIP3	atatcttgtggaaaggacgaaacaccgACTAGGTTAAGAGTAAACAAgttttagagctagaaatagcaagttaa	epikol_v2_1842	ACTAGGTTAAGAGTAAACAA	Brunello
DZIP3	atatcttgtggaaaggacgaaacaccgAGGAAAGGCTTGCTCGTCAAgttttagagctagaaatagcaagttaa	epikol_v2_1843	AGGAAAGGCTTGCTCGTCAA	GeCKO
DZIP3	atatcttgtggaaaggacgaaacaccgATGCCTTTCAGATATAATGGgttttagagctagaaatagcaagttaa	epikol_v2_1844	ATGCCTTTCAGATATAATGG	Brunello
DZIP3	atatcttgtggaaaggacgaaacaccgGGCAAAGTAACTACAGACTAgttttagagctagaaatagcaagttaa	epikol_v2_1845	GGCAAAGTAACTACAGACTA	GeCKO
DZIP3	atatcttgtggaaaggacgaaacaccgTAATACTCTACCAAAAGGTGgttttagagctagaaatagcaagttaa	epikol_v2_1846	TAATACTCTACCAAAAGGTG	Brunello
DZIP3	atatcttgtggaaaggacgaaacaccgTCATCTAGAGCAGACTGAAAgttttagagctagaaatagcaagttaa	epikol_v2_1847	TCATCTAGAGCAGACTGAAA	GeCKO
DZIP3	atatcttgtggaaaggacgaaacaccgTCTGCTTTATCCTCCTAACAgttttagagctagaaatagcaagttaa	epikol_v2_1848	TCTGCTTTATCCTCCTAACA	Brunello
DZIP3	atatcttgtggaaaggacgaaacaccgTGCTGCCATGTGAGTCACCCgttttagagctagaaatagcaagttaa	epikol_v2_1849	TGCTGCCATGTGAGTCACCC	GeCKO
DZIP3	atatcttgtggaaaggacgaaacaccgTGTATTTCTTACAGTGTCGTgttttagagctagaaatagcaagttaa	epikol_v2_1850	TGTATTTCTTACAGTGTCGT	GeCKO
E2F6	atatcttgtggaaaggacgaaacaccgACCAGCGATACATCAAAACGgttttagagctagaaatagcaagttaa	epikol_v2_1851	ACCAGCGATACATCAAAACG	GeCKO and Brunello
E2F6	atatcttgtggaaaggacgaaacaccgCAACTCACATCCATCTAATAgttttagagctagaaatagcaagttaa	epikol_v2_1852	CAACTCACATCCATCTAATA	GeCKO
E2F6	atatcttgtggaaaggacgaaacaccgCTTGTCAGATCTGCTCCCGGgttttagagctagaaatagcaagttaa	epikol_v2_1853	CTTGTCAGATCTGCTCCCGG	Brunello
E2F6	atatcttgtggaaaggacgaaacaccgGGATCTGATCTTAGCAATTTgttttagagctagaaatagcaagttaa	epikol_v2_1854	GGATCTGATCTTAGCAATTT	GeCKO
E2F6	atatcttgtggaaaggacgaaacaccgGGTTTGGTACTGTACCCCTGgttttagagctagaaatagcaagttaa	epikol_v2_1855	GGTTTGGTACTGTACCCCTG	Custom Design
E2F6	atatcttgtggaaaggacgaaacaccgGTGCCGAGACCCCATCAACGgttttagagctagaaatagcaagttaa	epikol_v2_1856	GTGCCGAGACCCCATCAACG	Brunello
E2F6	atatcttgtggaaaggacgaaacaccgTCAAGACATTCATAGCATTCgttttagagctagaaatagcaagttaa	epikol_v2_1857	TCAAGACATTCATAGCATTC	GeCKO
E2F6	atatcttgtggaaaggacgaaacaccgTCCCCAACAAAAGAAGCTACgttttagagctagaaatagcaagttaa	epikol_v2_1858	TCCCCAACAAAAGAAGCTAC	GeCKO
E2F6	atatcttgtggaaaggacgaaacaccgTCTCCTCCGTCGGGTCCAGGgttttagagctagaaatagcaagttaa	epikol_v2_1859	TCTCCTCCGTCGGGTCCAGG	Brunello
E2F6	atatcttgtggaaaggacgaaacaccgTTACCTACTTCTCTGGGAGCgttttagagctagaaatagcaagttaa	epikol_v2_1860	TTACCTACTTCTCTGGGAGC	GeCKO
EED	atatcttgtggaaaggacgaaacaccgAAGAGAATGATCCATACCACgttttagagctagaaatagcaagttaa	epikol_v2_1861	AAGAGAATGATCCATACCAC	GeCKO and Brunello
EED	atatcttgtggaaaggacgaaacaccgACAAACACGCCAAATGCACCgttttagagctagaaatagcaagttaa	epikol_v2_1862	ACAAACACGCCAAATGCACC	Brunello
EED	atatcttgtggaaaggacgaaacaccgATGGCTCGTATTGCTATCATgttttagagctagaaatagcaagttaa	epikol_v2_1863	ATGGCTCGTATTGCTATCAT	Brunello
EED	atatcttgtggaaaggacgaaacaccgCCACGTAAGATTGCAACAACgttttagagctagaaatagcaagttaa	epikol_v2_1864	CCACGTAAGATTGCAACAAC	GeCKO
EED	atatcttgtggaaaggacgaaacaccgCCGGTTGTTGCAATCTTACGgttttagagctagaaatagcaagttaa	epikol_v2_1865	CCGGTTGTTGCAATCTTACG	GeCKO
EED	atatcttgtggaaaggacgaaacaccgGAATAGTTCCGTGAATAGTCgttttagagctagaaatagcaagttaa	epikol_v2_1866	GAATAGTTCCGTGAATAGTC	Custom Design
EED	atatcttgtggaaaggacgaaacaccgGACGCTGTCAGTATAGAAAGgttttagagctagaaatagcaagttaa	epikol_v2_1867	GACGCTGTCAGTATAGAAAG	GeCKO
EED	atatcttgtggaaaggacgaaacaccgGGCGTGTTTGTAGGTGTATCgttttagagctagaaatagcaagttaa	epikol_v2_1868	GGCGTGTTTGTAGGTGTATC	GeCKO
EED	atatcttgtggaaaggacgaaacaccgTTGTGAATGACATTCATACAgttttagagctagaaatagcaagttaa	epikol_v2_1869	TTGTGAATGACATTCATACA	Brunello
EED	atatcttgtggaaaggacgaaacaccgTTTAACTGGCACAGTAAAGAgttttagagctagaaatagcaagttaa	epikol_v2_1870	TTTAACTGGCACAGTAAAGA	GeCKO
EHMT1	atatcttgtggaaaggacgaaacaccgACTTATACGACTCAGAACCTgttttagagctagaaatagcaagttaa	epikol_v2_1871	ACTTATACGACTCAGAACCT	Brunello
EHMT1	atatcttgtggaaaggacgaaacaccgAGCAGCTGTACTTCTCCGCCgttttagagctagaaatagcaagttaa	epikol_v2_1872	AGCAGCTGTACTTCTCCGCC	GeCKO
EHMT1	atatcttgtggaaaggacgaaacaccgATCAAAGCCCTCGGGCACGTgttttagagctagaaatagcaagttaa	epikol_v2_1873	ATCAAAGCCCTCGGGCACGT	GeCKO
EHMT1	atatcttgtggaaaggacgaaacaccgCAACACACTAACTCGGATAGgttttagagctagaaatagcaagttaa	epikol_v2_1874	CAACACACTAACTCGGATAG	Brunello
EHMT1	atatcttgtggaaaggacgaaacaccgCGCTCTCATCGCCCTCGACTgttttagagctagaaatagcaagttaa	epikol_v2_1875	CGCTCTCATCGCCCTCGACT	GeCKO
EHMT1	atatcttgtggaaaggacgaaacaccgCGGAGAAGTACAGCTGCTTTgttttagagctagaaatagcaagttaa	epikol_v2_1876	CGGAGAAGTACAGCTGCTTT	GeCKO
EHMT1	atatcttgtggaaaggacgaaacaccgGAGTCGAGAGATCACCACACgttttagagctagaaatagcaagttaa	epikol_v2_1877	GAGTCGAGAGATCACCACAC	GeCKO
EHMT1	atatcttgtggaaaggacgaaacaccgGGGCCGGTGCACAAACAGCGgttttagagctagaaatagcaagttaa	epikol_v2_1878	GGGCCGGTGCACAAACAGCG	Brunello
EHMT1	atatcttgtggaaaggacgaaacaccgGTGGTGATCTCTCGACTCTTgttttagagctagaaatagcaagttaa	epikol_v2_1879	GTGGTGATCTCTCGACTCTT	GeCKO
EHMT1	atatcttgtggaaaggacgaaacaccgTTCGGCTGCTTCCATCAACGgttttagagctagaaatagcaagttaa	epikol_v2_1880	TTCGGCTGCTTCCATCAACG	Brunello
EHMT2	atatcttgtggaaaggacgaaacaccgCAAGAGGTGACCATCCCCCGgttttagagctagaaatagcaagttaa	epikol_v2_1881	CAAGAGGTGACCATCCCCCG	Brunello
EHMT2	atatcttgtggaaaggacgaaacaccgCACGCGCTCATCCACAGAGTgttttagagctagaaatagcaagttaa	epikol_v2_1882	CACGCGCTCATCCACAGAGT	GeCKO
EHMT2	atatcttgtggaaaggacgaaacaccgCGGACAGGTACAACTGCCGAgttttagagctagaaatagcaagttaa	epikol_v2_1883	CGGACAGGTACAACTGCCGA	Brunello
EHMT2	atatcttgtggaaaggacgaaacaccgCTCCAGGTGGTTGTTCACCAgttttagagctagaaatagcaagttaa	epikol_v2_1884	CTCCAGGTGGTTGTTCACCA	Brunello
EHMT2	atatcttgtggaaaggacgaaacaccgCTCTCCGTCCACACTCTCAGgttttagagctagaaatagcaagttaa	epikol_v2_1885	CTCTCCGTCCACACTCTCAG	Brunello
EHMT2	atatcttgtggaaaggacgaaacaccgGAGGGGGCTGACACCCCTGTgttttagagctagaaatagcaagttaa	epikol_v2_1886	GAGGGGGCTGACACCCCTGT	GeCKO
EHMT2	atatcttgtggaaaggacgaaacaccgGCGCGTGGACTCCGACAGCAgttttagagctagaaatagcaagttaa	epikol_v2_1887	GCGCGTGGACTCCGACAGCA	GeCKO
EHMT2	atatcttgtggaaaggacgaaacaccgTCAGATTCATCCCCAATGAGgttttagagctagaaatagcaagttaa	epikol_v2_1888	TCAGATTCATCCCCAATGAG	GeCKO
EHMT2	atatcttgtggaaaggacgaaacaccgTGAGTTCAGCTTCCTCCTTTgttttagagctagaaatagcaagttaa	epikol_v2_1889	TGAGTTCAGCTTCCTCCTTT	GeCKO
EHMT2	atatcttgtggaaaggacgaaacaccgTTCTTCCAGATCTGGCCAAAgttttagagctagaaatagcaagttaa	epikol_v2_1890	TTCTTCCAGATCTGGCCAAA	GeCKO
EID1	atatcttgtggaaaggacgaaacaccgAATCGTCTGACCGAAGAACTgttttagagctagaaatagcaagttaa	epikol_v2_1891	AATCGTCTGACCGAAGAACT	GeCKO
EID1	atatcttgtggaaaggacgaaacaccgACTGCTCTCTTCATACAGCTgttttagagctagaaatagcaagttaa	epikol_v2_1892	ACTGCTCTCTTCATACAGCT	Brunello
EID1	atatcttgtggaaaggacgaaacaccgAGATACGAAGTTCGAATCGAgttttagagctagaaatagcaagttaa	epikol_v2_1893	AGATACGAAGTTCGAATCGA	Custom Design
EID1	atatcttgtggaaaggacgaaacaccgCGACTACGACTATCCCGAAGgttttagagctagaaatagcaagttaa	epikol_v2_1894	CGACTACGACTATCCCGAAG	GeCKO and Brunello
EID1	atatcttgtggaaaggacgaaacaccgCGAGGGTGACCTTCCGCAGAgttttagagctagaaatagcaagttaa	epikol_v2_1895	CGAGGGTGACCTTCCGCAGA	GeCKO
EID1	atatcttgtggaaaggacgaaacaccgCGGGGCCCAACAGCTCGAGGgttttagagctagaaatagcaagttaa	epikol_v2_1896	CGGGGCCCAACAGCTCGAGG	Brunello
EID1	atatcttgtggaaaggacgaaacaccgCTCATCACAGCCGAGTTCTTgttttagagctagaaatagcaagttaa	epikol_v2_1897	CTCATCACAGCCGAGTTCTT	GeCKO
EID1	atatcttgtggaaaggacgaaacaccgGACCTTCCGCAGATGGAGGTgttttagagctagaaatagcaagttaa	epikol_v2_1898	GACCTTCCGCAGATGGAGGT	Brunello
EID1	atatcttgtggaaaggacgaaacaccgGGGAAACGGAGCCTTGCTAAgttttagagctagaaatagcaagttaa	epikol_v2_1899	GGGAAACGGAGCCTTGCTAA	GeCKO
EID1	atatcttgtggaaaggacgaaacaccgGGGCGCAGACTTCGAGAGCGgttttagagctagaaatagcaagttaa	epikol_v2_1900	GGGCGCAGACTTCGAGAGCG	GeCKO
EID2	atatcttgtggaaaggacgaaacaccgAAGAGCTTGAAGAACGCCGCgttttagagctagaaatagcaagttaa	epikol_v2_1901	AAGAGCTTGAAGAACGCCGC	GeCKO
EID2	atatcttgtggaaaggacgaaacaccgAGCGGGCGACCTCCGCCATCgttttagagctagaaatagcaagttaa	epikol_v2_1902	AGCGGGCGACCTCCGCCATC	GeCKO
EID2	atatcttgtggaaaggacgaaacaccgCAGTGTCCCGCAGACAGGCGgttttagagctagaaatagcaagttaa	epikol_v2_1903	CAGTGTCCCGCAGACAGGCG	Brunello
EID2	atatcttgtggaaaggacgaaacaccgCCATTCGCCGCGCCTGTCTGgttttagagctagaaatagcaagttaa	epikol_v2_1904	CCATTCGCCGCGCCTGTCTG	GeCKO
EID2	atatcttgtggaaaggacgaaacaccgCGGAGGTCGCCCGCTTGCTGgttttagagctagaaatagcaagttaa	epikol_v2_1905	CGGAGGTCGCCCGCTTGCTG	GeCKO
EID2	atatcttgtggaaaggacgaaacaccgGACGTCCCGCAGGCGGAGGTgttttagagctagaaatagcaagttaa	epikol_v2_1906	GACGTCCCGCAGGCGGAGGT	Brunello
EID2	atatcttgtggaaaggacgaaacaccgGTGGACGAAGAGGGTCCCGAgttttagagctagaaatagcaagttaa	epikol_v2_1907	GTGGACGAAGAGGGTCCCGA	Brunello
EID2	atatcttgtggaaaggacgaaacaccgTCGGGACCCTCTTCGTCCACgttttagagctagaaatagcaagttaa	epikol_v2_1908	TCGGGACCCTCTTCGTCCAC	GeCKO
EID2	atatcttgtggaaaggacgaaacaccgTGATGCCTAAAACGCTAAGTgttttagagctagaaatagcaagttaa	epikol_v2_1909	TGATGCCTAAAACGCTAAGT	Brunello
EID2	atatcttgtggaaaggacgaaacaccgTGGTGACAGAGACGTCCCGCgttttagagctagaaatagcaagttaa	epikol_v2_1910	TGGTGACAGAGACGTCCCGC	GeCKO
EID2B	atatcttgtggaaaggacgaaacaccgACCGCGCAGCTTCGGCCACTgttttagagctagaaatagcaagttaa	epikol_v2_1911	ACCGCGCAGCTTCGGCCACT	GeCKO
EID2B	atatcttgtggaaaggacgaaacaccgAGCTACCATCCAGATACTCGgttttagagctagaaatagcaagttaa	epikol_v2_1912	AGCTACCATCCAGATACTCG	Brunello
EID2B	atatcttgtggaaaggacgaaacaccgCTTCGCTGCTGTCGCGTTTAgttttagagctagaaatagcaagttaa	epikol_v2_1913	CTTCGCTGCTGTCGCGTTTA	GeCKO
EID2B	atatcttgtggaaaggacgaaacaccgGCTGTTGTTCCGCGAGTATCgttttagagctagaaatagcaagttaa	epikol_v2_1914	GCTGTTGTTCCGCGAGTATC	GeCKO
EID2B	atatcttgtggaaaggacgaaacaccgGGAGGCTCGGGAAGGCCCAGgttttagagctagaaatagcaagttaa	epikol_v2_1915	GGAGGCTCGGGAAGGCCCAG	Brunello
EID2B	atatcttgtggaaaggacgaaacaccgGGGACTATGGCGGAGCCGACgttttagagctagaaatagcaagttaa	epikol_v2_1916	GGGACTATGGCGGAGCCGAC	GeCKO
EID2B	atatcttgtggaaaggacgaaacaccgGTGGCGTCAGCGACGTACTGgttttagagctagaaatagcaagttaa	epikol_v2_1917	GTGGCGTCAGCGACGTACTG	GeCKO
EID2B	atatcttgtggaaaggacgaaacaccgGTGGGACACTGCTATCTCCGgttttagagctagaaatagcaagttaa	epikol_v2_1918	GTGGGACACTGCTATCTCCG	Brunello
EID2B	atatcttgtggaaaggacgaaacaccgTACGTCGCTGACGCCACTCGgttttagagctagaaatagcaagttaa	epikol_v2_1919	TACGTCGCTGACGCCACTCG	GeCKO and Brunello
EID2B	atatcttgtggaaaggacgaaacaccgTTTTTCACTGTACGCCTTTCgttttagagctagaaatagcaagttaa	epikol_v2_1920	TTTTTCACTGTACGCCTTTC	Custom Design
ELP2	atatcttgtggaaaggacgaaacaccgAATTTCATGCCAAGTCACCTgttttagagctagaaatagcaagttaa	epikol_v2_1921	AATTTCATGCCAAGTCACCT	Brunello
ELP2	atatcttgtggaaaggacgaaacaccgACGATCAGTGTACATAATGCgttttagagctagaaatagcaagttaa	epikol_v2_1922	ACGATCAGTGTACATAATGC	GeCKO
ELP2	atatcttgtggaaaggacgaaacaccgCAGATTCTGCTGTTCGACTCgttttagagctagaaatagcaagttaa	epikol_v2_1923	CAGATTCTGCTGTTCGACTC	GeCKO
ELP2	atatcttgtggaaaggacgaaacaccgCCAGAAACTAATTCAGTAGAgttttagagctagaaatagcaagttaa	epikol_v2_1924	CCAGAAACTAATTCAGTAGA	GeCKO
ELP2	atatcttgtggaaaggacgaaacaccgCCAGTACCAATATTAGCATGgttttagagctagaaatagcaagttaa	epikol_v2_1925	CCAGTACCAATATTAGCATG	Brunello
ELP2	atatcttgtggaaaggacgaaacaccgCCCGAGTCAATTGCATACAGgttttagagctagaaatagcaagttaa	epikol_v2_1926	CCCGAGTCAATTGCATACAG	GeCKO
ELP2	atatcttgtggaaaggacgaaacaccgGGATACTCACCATCAGTATTgttttagagctagaaatagcaagttaa	epikol_v2_1927	GGATACTCACCATCAGTATT	GeCKO
ELP2	atatcttgtggaaaggacgaaacaccgGTTATTGTACAGGTTCGAGTgttttagagctagaaatagcaagttaa	epikol_v2_1928	GTTATTGTACAGGTTCGAGT	Brunello
ELP2	atatcttgtggaaaggacgaaacaccgTCCACTGTATGCAATTGACTgttttagagctagaaatagcaagttaa	epikol_v2_1929	TCCACTGTATGCAATTGACT	GeCKO
ELP2	atatcttgtggaaaggacgaaacaccgTGATAATCAAGTGATTCACTgttttagagctagaaatagcaagttaa	epikol_v2_1930	TGATAATCAAGTGATTCACT	Brunello
ELP3	atatcttgtggaaaggacgaaacaccgAAAACAACTTGGTCATAGTGgttttagagctagaaatagcaagttaa	epikol_v2_1931	AAAACAACTTGGTCATAGTG	Brunello
ELP3	atatcttgtggaaaggacgaaacaccgAGTAAACTGACATGGCATACgttttagagctagaaatagcaagttaa	epikol_v2_1932	AGTAAACTGACATGGCATAC	Custom Design
ELP3	atatcttgtggaaaggacgaaacaccgATGGGCCACCACTTTAAAACgttttagagctagaaatagcaagttaa	epikol_v2_1933	ATGGGCCACCACTTTAAAAC	GeCKO
ELP3	atatcttgtggaaaggacgaaacaccgCTCGAGTCCATGGAGGCACGgttttagagctagaaatagcaagttaa	epikol_v2_1934	CTCGAGTCCATGGAGGCACG	GeCKO
ELP3	atatcttgtggaaaggacgaaacaccgGAGTTACTCTCCTAGTGACCgttttagagctagaaatagcaagttaa	epikol_v2_1935	GAGTTACTCTCCTAGTGACC	GeCKO
ELP3	atatcttgtggaaaggacgaaacaccgGATGCCTGACCTGCCAAACGgttttagagctagaaatagcaagttaa	epikol_v2_1936	GATGCCTGACCTGCCAAACG	GeCKO
ELP3	atatcttgtggaaaggacgaaacaccgTACTTCCAACAATATTTACGgttttagagctagaaatagcaagttaa	epikol_v2_1937	TACTTCCAACAATATTTACG	Brunello
ELP3	atatcttgtggaaaggacgaaacaccgTATTCCACCCAGTCTTACACgttttagagctagaaatagcaagttaa	epikol_v2_1938	TATTCCACCCAGTCTTACAC	Brunello
ELP3	atatcttgtggaaaggacgaaacaccgTCCGAGCCACCAATTCAACCgttttagagctagaaatagcaagttaa	epikol_v2_1939	TCCGAGCCACCAATTCAACC	GeCKO and Brunello
ELP3	atatcttgtggaaaggacgaaacaccgTTTCCTGTAAAACTGATGTGgttttagagctagaaatagcaagttaa	epikol_v2_1940	TTTCCTGTAAAACTGATGTG	GeCKO
ELP4	atatcttgtggaaaggacgaaacaccgAATGCCACAAGAACTAATTGgttttagagctagaaatagcaagttaa	epikol_v2_1941	AATGCCACAAGAACTAATTG	Brunello
ELP4	atatcttgtggaaaggacgaaacaccgAATTAGAAGAACTGTTCCAAgttttagagctagaaatagcaagttaa	epikol_v2_1942	AATTAGAAGAACTGTTCCAA	GeCKO
ELP4	atatcttgtggaaaggacgaaacaccgACCAACAGTTCTTTGACCCCgttttagagctagaaatagcaagttaa	epikol_v2_1943	ACCAACAGTTCTTTGACCCC	GeCKO
ELP4	atatcttgtggaaaggacgaaacaccgCCAACGGCTAAACCTCCACCgttttagagctagaaatagcaagttaa	epikol_v2_1944	CCAACGGCTAAACCTCCACC	Brunello
ELP4	atatcttgtggaaaggacgaaacaccgCCAGGTGGAGGTTTAGCCGTgttttagagctagaaatagcaagttaa	epikol_v2_1945	CCAGGTGGAGGTTTAGCCGT	GeCKO
ELP4	atatcttgtggaaaggacgaaacaccgCCAGTTATTACCCAAGATGGgttttagagctagaaatagcaagttaa	epikol_v2_1946	CCAGTTATTACCCAAGATGG	Brunello
ELP4	atatcttgtggaaaggacgaaacaccgCTTCCTCATAAATGATGTTCgttttagagctagaaatagcaagttaa	epikol_v2_1947	CTTCCTCATAAATGATGTTC	GeCKO
ELP4	atatcttgtggaaaggacgaaacaccgGCCAGCGTGACCAACGACAGgttttagagctagaaatagcaagttaa	epikol_v2_1948	GCCAGCGTGACCAACGACAG	Brunello
ELP4	atatcttgtggaaaggacgaaacaccgTGTCAATGGGCATACTTTGTgttttagagctagaaatagcaagttaa	epikol_v2_1949	TGTCAATGGGCATACTTTGT	GeCKO
ELP4	atatcttgtggaaaggacgaaacaccgTTTGCTCTTCAAGTATTTCCgttttagagctagaaatagcaagttaa	epikol_v2_1950	TTTGCTCTTCAAGTATTTCC	GeCKO
ELP5	atatcttgtggaaaggacgaaacaccgACTGCGCCCCTCCCACTCCAgttttagagctagaaatagcaagttaa	epikol_v2_1951	ACTGCGCCCCTCCCACTCCA	GeCKO
ELP5	atatcttgtggaaaggacgaaacaccgAGCGAGGAAGAGTTTCGTGAgttttagagctagaaatagcaagttaa	epikol_v2_1952	AGCGAGGAAGAGTTTCGTGA	GeCKO
ELP5	atatcttgtggaaaggacgaaacaccgAGGATCTGTCCTCTTGCACAgttttagagctagaaatagcaagttaa	epikol_v2_1953	AGGATCTGTCCTCTTGCACA	Brunello
ELP5	atatcttgtggaaaggacgaaacaccgATGCAGGACCTGGCAGAGTGgttttagagctagaaatagcaagttaa	epikol_v2_1954	ATGCAGGACCTGGCAGAGTG	Brunello
ELP5	atatcttgtggaaaggacgaaacaccgCAACATCTCCAACTCGCGTCgttttagagctagaaatagcaagttaa	epikol_v2_1955	CAACATCTCCAACTCGCGTC	GeCKO
ELP5	atatcttgtggaaaggacgaaacaccgCACACTCACTTTCCCCACTGgttttagagctagaaatagcaagttaa	epikol_v2_1956	CACACTCACTTTCCCCACTG	Brunello
ELP5	atatcttgtggaaaggacgaaacaccgCTGGGTCATGACGCCATCAGgttttagagctagaaatagcaagttaa	epikol_v2_1957	CTGGGTCATGACGCCATCAG	GeCKO
ELP5	atatcttgtggaaaggacgaaacaccgGCTCTGCAGATTCCGTGGAGgttttagagctagaaatagcaagttaa	epikol_v2_1958	GCTCTGCAGATTCCGTGGAG	GeCKO
ELP5	atatcttgtggaaaggacgaaacaccgGGGCCTCCGACACAGGATGTgttttagagctagaaatagcaagttaa	epikol_v2_1959	GGGCCTCCGACACAGGATGT	Brunello
ELP5	atatcttgtggaaaggacgaaacaccgTGGGGAGCAAGTGCATATCCgttttagagctagaaatagcaagttaa	epikol_v2_1960	TGGGGAGCAAGTGCATATCC	GeCKO
ELP6	atatcttgtggaaaggacgaaacaccgAGAGGCTCGGTGGACGTACCgttttagagctagaaatagcaagttaa	epikol_v2_1961	AGAGGCTCGGTGGACGTACC	GeCKO
ELP6	atatcttgtggaaaggacgaaacaccgAGGTCGTCCACCAACAGCACgttttagagctagaaatagcaagttaa	epikol_v2_1962	AGGTCGTCCACCAACAGCAC	GeCKO
ELP6	atatcttgtggaaaggacgaaacaccgATTGTTTGAGTTTGTACGGGgttttagagctagaaatagcaagttaa	epikol_v2_1963	ATTGTTTGAGTTTGTACGGG	Brunello
ELP6	atatcttgtggaaaggacgaaacaccgCACAAAAAGGTTAGACTCCCgttttagagctagaaatagcaagttaa	epikol_v2_1964	CACAAAAAGGTTAGACTCCC	Custom Design
ELP6	atatcttgtggaaaggacgaaacaccgCTTCAGCCACTACAGTATCGgttttagagctagaaatagcaagttaa	epikol_v2_1965	CTTCAGCCACTACAGTATCG	GeCKO and Brunello
ELP6	atatcttgtggaaaggacgaaacaccgCTTTAGTTCCCAGCACACGGgttttagagctagaaatagcaagttaa	epikol_v2_1966	CTTTAGTTCCCAGCACACGG	Brunello
ELP6	atatcttgtggaaaggacgaaacaccgTCTGTCCCACGATACTGTAGgttttagagctagaaatagcaagttaa	epikol_v2_1967	TCTGTCCCACGATACTGTAG	GeCKO
ELP6	atatcttgtggaaaggacgaaacaccgTCTGTGATGCCAAGACAGATgttttagagctagaaatagcaagttaa	epikol_v2_1968	TCTGTGATGCCAAGACAGAT	Brunello
ELP6	atatcttgtggaaaggacgaaacaccgTGCAGTGGACGTCGTCTTCCgttttagagctagaaatagcaagttaa	epikol_v2_1969	TGCAGTGGACGTCGTCTTCC	GeCKO
ELP6	atatcttgtggaaaggacgaaacaccgTGGGCAGCTTGTGTTCCTTGgttttagagctagaaatagcaagttaa	epikol_v2_1970	TGGGCAGCTTGTGTTCCTTG	GeCKO
ENY2	atatcttgtggaaaggacgaaacaccgAAAGGCTGGCATGCTGAGCAgttttagagctagaaatagcaagttaa	epikol_v2_1971	AAAGGCTGGCATGCTGAGCA	GeCKO
ENY2	atatcttgtggaaaggacgaaacaccgAACCAAAAGTTGATAGAAACgttttagagctagaaatagcaagttaa	epikol_v2_1972	AACCAAAAGTTGATAGAAAC	GeCKO and Brunello
ENY2	atatcttgtggaaaggacgaaacaccgACACGTTACTGTTGATGACTgttttagagctagaaatagcaagttaa	epikol_v2_1973	ACACGTTACTGTTGATGACT	GeCKO and Brunello
ENY2	atatcttgtggaaaggacgaaacaccgATTAATTGAATGTGGCTGGAgttttagagctagaaatagcaagttaa	epikol_v2_1974	ATTAATTGAATGTGGCTGGA	Brunello
ENY2	atatcttgtggaaaggacgaaacaccgCAGTTGAAGGCACACTGTAAgttttagagctagaaatagcaagttaa	epikol_v2_1975	CAGTTGAAGGCACACTGTAA	GeCKO and Brunello
ENY2	atatcttgtggaaaggacgaaacaccgCGCAAGGGTCATTTCGTCGCgttttagagctagaaatagcaagttaa	epikol_v2_1976	CGCAAGGGTCATTTCGTCGC	Custom Design
ENY2	atatcttgtggaaaggacgaaacaccgCTCCAGTTTCTATCAACTTTgttttagagctagaaatagcaagttaa	epikol_v2_1977	CTCCAGTTTCTATCAACTTT	GeCKO
ENY2	atatcttgtggaaaggacgaaacaccgGAAATCACTCCAAAAGGCAGgttttagagctagaaatagcaagttaa	epikol_v2_1978	GAAATCACTCCAAAAGGCAG	GeCKO
ENY2	atatcttgtggaaaggacgaaacaccgGCAAGGGTCATTTCGTCGCTgttttagagctagaaatagcaagttaa	epikol_v2_1979	GCAAGGGTCATTTCGTCGCT	Custom Design
ENY2	atatcttgtggaaaggacgaaacaccgGGTAACGGTCCTCAGCGCAAgttttagagctagaaatagcaagttaa	epikol_v2_1980	GGTAACGGTCCTCAGCGCAA	Custom Design
EP300	atatcttgtggaaaggacgaaacaccgATGAACAACCCCAATCCTTAgttttagagctagaaatagcaagttaa	epikol_v2_1981	ATGAACAACCCCAATCCTTA	GeCKO
EP300	atatcttgtggaaaggacgaaacaccgATGCTCACAAGTGCCAGCGCgttttagagctagaaatagcaagttaa	epikol_v2_1982	ATGCTCACAAGTGCCAGCGC	GeCKO
EP300	atatcttgtggaaaggacgaaacaccgATGGTGAACCATAAGGATTGgttttagagctagaaatagcaagttaa	epikol_v2_1983	ATGGTGAACCATAAGGATTG	Brunello
EP300	atatcttgtggaaaggacgaaacaccgATGTTGGGCATTCCTCCACCgttttagagctagaaatagcaagttaa	epikol_v2_1984	ATGTTGGGCATTCCTCCACC	GeCKO
EP300	atatcttgtggaaaggacgaaacaccgCTGTAATAAGTGGCATCACGgttttagagctagaaatagcaagttaa	epikol_v2_1985	CTGTAATAAGTGGCATCACG	Brunello
EP300	atatcttgtggaaaggacgaaacaccgCTGTCAGAATTGCTGCGATCgttttagagctagaaatagcaagttaa	epikol_v2_1986	CTGTCAGAATTGCTGCGATC	GeCKO
EP300	atatcttgtggaaaggacgaaacaccgCTTGGCAAGACTTGCCTGACgttttagagctagaaatagcaagttaa	epikol_v2_1987	CTTGGCAAGACTTGCCTGAC	GeCKO
EP300	atatcttgtggaaaggacgaaacaccgGGTACGACTAGGTACAGGCGgttttagagctagaaatagcaagttaa	epikol_v2_1988	GGTACGACTAGGTACAGGCG	Brunello
EP300	atatcttgtggaaaggacgaaacaccgGTGGCACGAAGATATTACTCgttttagagctagaaatagcaagttaa	epikol_v2_1989	GTGGCACGAAGATATTACTC	Brunello
EP300	atatcttgtggaaaggacgaaacaccgTAGTTCCCCTAACCTCAATAgttttagagctagaaatagcaagttaa	epikol_v2_1990	TAGTTCCCCTAACCTCAATA	GeCKO
EP400	atatcttgtggaaaggacgaaacaccgACCAAAAGCACTCTATCTCCgttttagagctagaaatagcaagttaa	epikol_v2_1991	ACCAAAAGCACTCTATCTCC	GeCKO
EP400	atatcttgtggaaaggacgaaacaccgAGATTTATTTAGTCAACGAGgttttagagctagaaatagcaagttaa	epikol_v2_1992	AGATTTATTTAGTCAACGAG	Brunello
EP400	atatcttgtggaaaggacgaaacaccgAGGAATGCCCCCCACGCCGCgttttagagctagaaatagcaagttaa	epikol_v2_1993	AGGAATGCCCCCCACGCCGC	GeCKO
EP400	atatcttgtggaaaggacgaaacaccgAGTGGTCATAAGGTTACACAgttttagagctagaaatagcaagttaa	epikol_v2_1994	AGTGGTCATAAGGTTACACA	Brunello
EP400	atatcttgtggaaaggacgaaacaccgATCAGTTCAAAGCTGCCGAGgttttagagctagaaatagcaagttaa	epikol_v2_1995	ATCAGTTCAAAGCTGCCGAG	Brunello
EP400	atatcttgtggaaaggacgaaacaccgGAAGGTGGCTGCTGCGAAGAgttttagagctagaaatagcaagttaa	epikol_v2_1996	GAAGGTGGCTGCTGCGAAGA	GeCKO
EP400	atatcttgtggaaaggacgaaacaccgGAGGCGTCTGCCAAAGCTGCgttttagagctagaaatagcaagttaa	epikol_v2_1997	GAGGCGTCTGCCAAAGCTGC	GeCKO
EP400	atatcttgtggaaaggacgaaacaccgGTCATTGTCATAAAACACGAgttttagagctagaaatagcaagttaa	epikol_v2_1998	GTCATTGTCATAAAACACGA	Brunello
EP400	atatcttgtggaaaggacgaaacaccgGTCTGGGCCTCTACCACTTGgttttagagctagaaatagcaagttaa	epikol_v2_1999	GTCTGGGCCTCTACCACTTG	GeCKO
[truncated: 5,871 more rows]
