# Supplementary material for: EPIKOL, a chromatin-focused CRISPR/Cas9-based screening platform, to identify cancer-specific epigenetic vulnerabilities
Source: Cell Death Dis. 2022 Aug 16;13(8):710. doi: 10.1038/s41419-022-05146-4 (PMC9381743; doi:10.1038/s41419-022-05146-4)
Supplement: Supplementary file 5 — Supplementary Table 2 [file 41419_2022_5146_MOESM5_ESM.xlsx]

## Sheet: Primer information for EPIKOL
	External PCR primers for LentiGuide backbone amplification from genomic DNA
		PLG_Ext_Forward	AATGGACTATCATATGCTTACCGTAACTTGAAAGTATTTCG
		PLG_Ext_Reverse	CTTTAGTTTGTATGTCTGTTGCTATTATGTCTACTATTCTTTCC
	External PCR primers for pLentiCRISPR_v2 backbone amplification from genomic DNA
		PLC_v2_Ext_Forward	AATGGACTATCATATGCTTACCGTAACTTGAAAGTATTTCG
		PLC_v2_Ext_Reverse	TCTACTATTCTTTCCCCTGCACTGTtgtgggcgatgtgcgctctg
	Internal PCR primers
		Red	Multiplexing PCR Primer 1.0
		Purple	1/2 of Multiplexing Index Read Sequencing Primer
		Green	PCR primer Index
		Blue	PCR template
		Bold black	Stagger
												Stagger
		Forward_stag1	AATGATACGGCGACCACCGAGATCTACACTCTTTCCCTACACGACGCTCTTCCGATCTAtcttgtggaaaggacgaaacaccg									A
		Forward_stag2	AATGATACGGCGACCACCGAGATCTACACTCTTTCCCTACACGACGCTCTTCCGATCTCTtcttgtggaaaggacgaaacaccg									CT
		Forward_stag3	AATGATACGGCGACCACCGAGATCTACACTCTTTCCCTACACGACGCTCTTCCGATCTGACtcttgtggaaaggacgaaacaccg									GAC
		Forward_stag4	AATGATACGGCGACCACCGAGATCTACACTCTTTCCCTACACGACGCTCTTCCGATCTTCGAtcttgtggaaaggacgaaacaccg									TCGA
		Forward_stag5	AATGATACGGCGACCACCGAGATCTACACTCTTTCCCTACACGACGCTCTTCCGATCTATCGCtcttgtggaaaggacgaaacaccg									ATCGC
		Forward_stag6	AATGATACGGCGACCACCGAGATCTACACTCTTTCCCTACACGACGCTCTTCCGATCTGTCAGAtcttgtggaaaggacgaaacaccg									GTCAGA
		Forward_stag7	AATGATACGGCGACCACCGAGATCTACACTCTTTCCCTACACGACGCTCTTCCGATCTTGCATCGtcttgtggaaaggacgaaacaccg									TGCATCG
		Forward_stag8	AATGATACGGCGACCACCGAGATCTACACTCTTTCCCTACACGACGCTCTTCCGATCTCTACGTGAtcttgtggaaaggacgaaacaccg									CTACGTGA
		Forward_stag9	AATGATACGGCGACCACCGAGATCTACACTCTTTCCCTACACGACGCTCTTCCGATCTACTCGTGATtcttgtggaaaggacgaaacaccg									ACTCGTGAT
		*Blue PCR template parts of the reverse index primers can be changed according to the backbone used in the screen. (should be gggactgtgggcgatgtgcgctct for pLentiCRISPR_v2 and should be tctactattctttcccctgcactgt for LentiGUIDE backbone)
												Index
		lenticrisprV2_rev(index1)	CAAGCAGAAGACGGCATACGAGATCGTGATGTGACTGGAGTTCAGACGTGTGCTCTTCCGATCTgggactgtgggcgatgtgcgctct									CGTGAT	Only suitable for LentiCRISPR_v2 EPIKOL containing plasmid amplification
		rev_index2	CAAGCAGAAGACGGCATACGAGATACATCGGTGACTGGAGTTCAGACGTGTGCTCTTCCGATCTtctactattctttcccctgcactgt									ACATCG
		rev_index3	CAAGCAGAAGACGGCATACGAGATGCCTAAGTGACTGGAGTTCAGACGTGTGCTCTTCCGATCTtctactattctttcccctgcactgt									GCCTAA
		rev_index4	CAAGCAGAAGACGGCATACGAGATTGGTCAGTGACTGGAGTTCAGACGTGTGCTCTTCCGATCTtctactattctttcccctgcactgt									TGGTCA
		rev_index5	CAAGCAGAAGACGGCATACGAGATCACTGTGTGACTGGAGTTCAGACGTGTGCTCTTCCGATCTtctactattctttcccctgcactgt									CACTGT
		rev_index6	CAAGCAGAAGACGGCATACGAGATATTGGCGTGACTGGAGTTCAGACGTGTGCTCTTCCGATCTtctactattctttcccctgcactgt									ATTGGC
		rev_index7	CAAGCAGAAGACGGCATACGAGATGATCTGGTGACTGGAGTTCAGACGTGTGCTCTTCCGATCTtctactattctttcccctgcactgt									GATCTG
		rev_index8	CAAGCAGAAGACGGCATACGAGATTCAAGTGTGACTGGAGTTCAGACGTGTGCTCTTCCGATCTtctactattctttcccctgcactgt									TCAAGT
		rev_index9	CAAGCAGAAGACGGCATACGAGATCTGATCGTGACTGGAGTTCAGACGTGTGCTCTTCCGATCTtctactattctttcccctgcactgt									CTGATC
		rev_index10	CAAGCAGAAGACGGCATACGAGATAAGCTAGTGACTGGAGTTCAGACGTGTGCTCTTCCGATCTtctactattctttcccctgcactgt									AAGCTA
		rev_index11	CAAGCAGAAGACGGCATACGAGATGTAGCCGTGACTGGAGTTCAGACGTGTGCTCTTCCGATCTtctactattctttcccctgcactgt									GTAGCC
		rev_index12	CAAGCAGAAGACGGCATACGAGATTACAAGGTGACTGGAGTTCAGACGTGTGCTCTTCCGATCTtctactattctttcccctgcactgt									TACAAG
		rev_index13	CAAGCAGAAGACGGCATACGAGATTTGACTGTGACTGGAGTTCAGACGTGTGCTCTTCCGATCTtctactattctttcccctgcactgt									TTGACT
		rev_index14	CAAGCAGAAGACGGCATACGAGATGGAACTGTGACTGGAGTTCAGACGTGTGCTCTTCCGATCTtctactattctttcccctgcactgt									GGAACT
		rev_index15	CAAGCAGAAGACGGCATACGAGATTGACATGTGACTGGAGTTCAGACGTGTGCTCTTCCGATCTtctactattctttcccctgcactgt									TGACAT
		rev_index16	CAAGCAGAAGACGGCATACGAGATGGACGGGTGACTGGAGTTCAGACGTGTGCTCTTCCGATCTtctactattctttcccctgcactgt									GGACGG
		rev_index17	CAAGCAGAAGACGGCATACGAGATCTCTACGTGACTGGAGTTCAGACGTGTGCTCTTCCGATCTtctactattctttcccctgcactgt									CTCTAC
		rev_index18	CAAGCAGAAGACGGCATACGAGATGCGGACGTGACTGGAGTTCAGACGTGTGCTCTTCCGATCTtctactattctttcccctgcactgt									GCGGAC
		rev_index19	CAAGCAGAAGACGGCATACGAGATTTTCACGTGACTGGAGTTCAGACGTGTGCTCTTCCGATCTtctactattctttcccctgcactgt									TTTCAC
		rev_index20	CAAGCAGAAGACGGCATACGAGATGGCCACGTGACTGGAGTTCAGACGTGTGCTCTTCCGATCTtctactattctttcccctgcactgt									GGCCAC
		rev_index21	CAAGCAGAAGACGGCATACGAGATCGAAACGTGACTGGAGTTCAGACGTGTGCTCTTCCGATCTtctactattctttcccctgcactgt									CGAAAC
		rev_index22	CAAGCAGAAGACGGCATACGAGATCGTACGGTGACTGGAGTTCAGACGTGTGCTCTTCCGATCTtctactattctttcccctgcactgt									CGTACG
		rev_index23	CAAGCAGAAGACGGCATACGAGATCCACTCGTGACTGGAGTTCAGACGTGTGCTCTTCCGATCTtctactattctttcccctgcactgt									CCACTC
		rev_index24	CAAGCAGAAGACGGCATACGAGATGCTACCGTGACTGGAGTTCAGACGTGTGCTCTTCCGATCTtctactattctttcccctgcactgt									GCTACC
		rev_index25	CAAGCAGAAGACGGCATACGAGATATCAGTGTGACTGGAGTTCAGACGTGTGCTCTTCCGATCTtctactattctttcccctgcactgt									ATCAGT
		rev_index26	CAAGCAGAAGACGGCATACGAGATGCTCATGTGACTGGAGTTCAGACGTGTGCTCTTCCGATCTtctactattctttcccctgcactgt									GCTCAT
		rev_index27	CAAGCAGAAGACGGCATACGAGATAGGAATGTGACTGGAGTTCAGACGTGTGCTCTTCCGATCTtctactattctttcccctgcactgt									AGGAAT
		rev_index28	CAAGCAGAAGACGGCATACGAGATCTTTTGGTGACTGGAGTTCAGACGTGTGCTCTTCCGATCTtctactattctttcccctgcactgt									CTTTTG
		rev_index29	CAAGCAGAAGACGGCATACGAGATTAGTTGGTGACTGGAGTTCAGACGTGTGCTCTTCCGATCTtctactattctttcccctgcactgt									TAGTTG
		rev_index30	CAAGCAGAAGACGGCATACGAGATCCGGTGGTGACTGGAGTTCAGACGTGTGCTCTTCCGATCTtctactattctttcccctgcactgt									CCGGTG
		rev_index31	CAAGCAGAAGACGGCATACGAGATATCGTGGTGACTGGAGTTCAGACGTGTGCTCTTCCGATCTtctactattctttcccctgcactgt									ATCGTG
		rev_index32	CAAGCAGAAGACGGCATACGAGATTGAGTGGTGACTGGAGTTCAGACGTGTGCTCTTCCGATCTtctactattctttcccctgcactgt									TGAGTG
		rev_index33	CAAGCAGAAGACGGCATACGAGATCGCCTGGTGACTGGAGTTCAGACGTGTGCTCTTCCGATCTtctactattctttcccctgcactgt									CGCCTG
		rev_index34	CAAGCAGAAGACGGCATACGAGATGCCATGGTGACTGGAGTTCAGACGTGTGCTCTTCCGATCTtctactattctttcccctgcactgt									GCCATG
		rev_index35	CAAGCAGAAGACGGCATACGAGATAAAATGGTGACTGGAGTTCAGACGTGTGCTCTTCCGATCTtctactattctttcccctgcactgt									AAAATG
		rev_index36	CAAGCAGAAGACGGCATACGAGATTGTTGGGTGACTGGAGTTCAGACGTGTGCTCTTCCGATCTtctactattctttcccctgcactgt									TGTTGG
		rev_index37	CAAGCAGAAGACGGCATACGAGATATTCCGGTGACTGGAGTTCAGACGTGTGCTCTTCCGATCTtctactattctttcccctgcactgt									ATTCCG
		rev_index38	CAAGCAGAAGACGGCATACGAGATAGCTAGGTGACTGGAGTTCAGACGTGTGCTCTTCCGATCTtctactattctttcccctgcactgt									AGCTAG
		rev_index39	CAAGCAGAAGACGGCATACGAGATGTATAGGTGACTGGAGTTCAGACGTGTGCTCTTCCGATCTtctactattctttcccctgcactgt									GTATAG
		rev_index40	CAAGCAGAAGACGGCATACGAGATTCTGAGGTGACTGGAGTTCAGACGTGTGCTCTTCCGATCTtctactattctttcccctgcactgt									TCTGAG
		rev_index41	CAAGCAGAAGACGGCATACGAGATGTCGTCGTGACTGGAGTTCAGACGTGTGCTCTTCCGATCTtctactattctttcccctgcactgt									GTCGTC
		rev_index42	CAAGCAGAAGACGGCATACGAGATCGATTAGTGACTGGAGTTCAGACGTGTGCTCTTCCGATCTtctactattctttcccctgcactgt									CGATTA
		rev_index43	CAAGCAGAAGACGGCATACGAGATGCTGTAGTGACTGGAGTTCAGACGTGTGCTCTTCCGATCTtctactattctttcccctgcactgt									GCTGTA
		rev_index44	CAAGCAGAAGACGGCATACGAGATATTATAGTGACTGGAGTTCAGACGTGTGCTCTTCCGATCTtctactattctttcccctgcactgt									ATTATA
		rev_index45	CAAGCAGAAGACGGCATACGAGATGAATGAGTGACTGGAGTTCAGACGTGTGCTCTTCCGATCTtctactattctttcccctgcactgt									GAATGA
		rev_index46	CAAGCAGAAGACGGCATACGAGATTCGGGAGTGACTGGAGTTCAGACGTGTGCTCTTCCGATCTtctactattctttcccctgcactgt									TCGGGA
		rev_index47	CAAGCAGAAGACGGCATACGAGATCTTCGAGTGACTGGAGTTCAGACGTGTGCTCTTCCGATCTtctactattctttcccctgcactgt									CTTCGA
		rev_index48	CAAGCAGAAGACGGCATACGAGATTGCCGAGTGACTGGAGTTCAGACGTGTGCTCTTCCGATCTtctactattctttcccctgcactgt									TGCCGA

## Sheet: sgRNA sequences
List of sgRNA sequences that were used during EPIKOL screen validations
Target Gene	Sequence (5' to 3')	EPIKOL ID
ASH2L_g1_F	CCATGACTCACCTCACTATG	epikol_v2_424
ASH2L_g1_R	CATAGTGAGGTGAGTCATGG
ASH2L_g2_F	GCTCTACCTCACCCAACTGT	epikol_v2_427
ASH2L_g2_R	ACAGTTGGGTGAGGTAGAGC
CDC16_g1_F	TGCTCTAGATAACCGAACCC	epikol_v2_7577
CDC16_g1_R	GGGTTCGGTTATCTAGAGCA
CDC16_g2_F	TTACATGGCACCTAGCTGCA	epikol_v2_7578
CDC16_g2_R	TGCAGCTAGGTGCCATGTAA
CDK1_g1_F	ACCCTTATACACAACTCCAT	epikol_v2_1081
CDK1_g1_R	ATGGAGTTGTGTATAAGGGTG
CDK1_g2_F	TTCGTCATCCAAATATAGTC	epikol_v2_1090
CDK1_g2_R	GACTATATTTGGATGACGAAC
CHAF1B_g1_F	AGACTGAGTTTCACTCCCGA	epikol_v2_1242
CHAF1B_g1_R	TCGGGAGTGAAACTCAGTCT
CHAF1B_g2_F	TTATGTCCAAGGAGTAACCT	epikol_v2_1248
CHAF1B_g2_R	AGGTTACTCCTTGGACATAA
CIT_g1_F	CCAGCTTGATGTGTCCTGTG	epikol_v2_1405
CIT_g1_R	CACAGGACACATCAAGCTGG
CIT_g2_F	GCAGCTAAACCAGCTGACCG	epikol_v2_1408
CIT_g2_R	CGGTCAGCTGGTTTAGCTGC
DPY30_g1_F	CATGGAGCCAGAGCAGATGC	epikol_v2_1814
DPY30_g1_R	GCATCTGCTCTGGCTCCATG
DPY30_g2_F	GATGCTGGAGGGACAAACGC	epikol_v2_1817
DPY30_g2_R	GCGTTTGTCCCTCCAGCATC
DR1_g1_F	AGTAGCATTAAAAAGAAGAA	epikol_v2_1823
DR1_g1_R	TTCTTCTTTTTAATGCTACT
DR1_g2_F	CAACGATGCTCGAGAGCTGG	epikol_v2_1825
DR1_g2_R	CCAGCTCTCGAGCATCGTTG
ELP3_g1_F	TATTCCACCCAGTCTTACAC	epikol_v2_1938
ELP3_g1_R	GTGTAAGACTGGGTGGAATA
ELP3_g2_F	TCCGAGCCACCAATTCAACC	epikol_v2_1939
ELP3_g2_R	GGTTGAATTGGTGGCTCGGA
ELP5_g1_F	ACTGCGCCCCTCCCACTCCA	epikol_v2_1951
ELP5_g1_R	TGGAGTGGGAGGGGCGCAGT
ELP5_g2_F	TGGGGAGCAAGTGCATATCC	epikol_v2_1960
ELP5_g2_R	GGATATGCACTTGCTCCCCA
EXOSC9_g1_F	AACTGACACAAATGGGCATG	epikol_v2_2132
EXOSC9_g1_R	CATGCCCATTTGTGTCAGTT
EXOSC9_g2_F	TTATAGGCAGTCAGATCTCT	epikol_v2_2140
EXOSC9_g2_R	AGAGATCTGACTGCCTATAA
FBL_g1_F	ACCAACGATGTCAGAGACAT	epikol_v2_2221
FBL_g1_R	ATGTCTCTGACATCGTTGGT
FBL_g2_F	CCTGTACACTCCCACGACCA	epikol_v2_2225
FBL_g2_R	TGGTCGTGGGAGTGTACAGG
GTF3C4_g1_F	GCCATTAGCATCGCAACCCA	epikol_v2_2445
GTF3C4_g1_R	TGGGTTGCGATGCTAATGGC
GTF3C4_g2_F	TGAGAGTAACAAATTGGACC	epikol_v2_2449
GTF3C4_g2_R	GGTCCAATTTGTTACTCTCA
HCFC1_g1_F	AGCCACTTACTTATTTCCGA	epikol_v2_2461
HCFC1_g1_R	TCGGAAATAAGTAAGTGGCT
HCFC1_g2_F	GGACATTCCCATCACTTACG	epikol_v2_2466
HCFC1_g2_R	CGTAAGTGATGGGAATGTCC
HDAC3_g1_F	CCCTATGAAGCCCCATCGCC	epikol_v2_2525
HDAC3_g1_R	GGCGATGGGGCTTCATAGGG
HDAC3_g2_F	TGGGTCAATGCCAGGCGATG	epikol_v2_2530
HDAC3_g2_R	CATCGCCTGGCATTGACCCA
HINFP_g1_F	CGGGACCACATGCGCAACCA	epikol_v2_2626
HINFP_g1_R	TGGTTGCGCATGTGGTCCCG
HINFP_g2_F	TGACTACTTACGATCCAATG	epikol_v2_2630
HINFP_g2_R	CATTGGATCGTAAGTAGTCA
KANSL1_g1_F	AATAAGTCTGTTGTATGCTC	epikol_v2_3032
KANSL1_g1_R	GAGCATACAACAGACTTATT
KANSL1_g2_F	CTGTACTGAGCTGTAAGAAG	epikol_v2_3036
KANSL1_g2_R	CTTCTTACAGCTCAGTACAG
KANSL2_g1_F	ACATGTCCGTAGGAATGCCC	epikol_v2_3042
KANSL2_g1_R	GGGCATTCCTACGGACATGT
KANSL2_g2_F	ACTGTGGATCAGACATGGAG	epikol_v2_3043
KANSL2_g2_R	CTCCATGTCTGATCCACAGT
KANSL3_g1_F	CAGACTCAAGGTCTCCACAA	epikol_v2_3052
KANSL3_g1_R	TTGTGGAGACCTTGAGTCTG
KANSL3_g2_F	TCTCAGCTCGAATCTTCTCC	epikol_v2_3059
KANSL3_g2_R	GGAGAAGATTCGAGCTGAGA
KAT8_g1_F	CAATTTCGTAGTTCCCGATG	epikol_v2_3122
KAT8_g1_R	CATCGGGAACTACGAAATTG
KAT8_g2_F	TTGCCCCCCTACCAACGCCG	epikol_v2_3129
KAT8_g2_R	CGGCGTTGGTAGGGGGGCAA
KDM2A_g1_F	CAACATTGAAGATCGGACAC	epikol_v2_3155
KDM2A_g1_R	GTGTCCGATCTTCAATGTTG
KDM2A_g2_F	TATGGCAGGGAGTCGTCGCA	epikol_v2_3158
KDM2A_g2_R	TGCGACGACTCCCTGCCATA
LAS1L_g1_F	GATGAACTTAGACTGCTCTA	epikol_v2_3427
LAS1L_g1_R	TAGAGCAGTCTAAGTTCATC
LAS1L_g2_F	GTGACGACCATAAGTTGCAG	epikol_v2_3429
LAS1L_g2_R	CTGCAACTTATGGTCGTCAC
NAT10_g1_F	CAACGAGACCCACAAGATCC	epikol_v2_3962
NAT10_g1_R	GGATCTTGTGGGTCTCGTTG
NAT10_g2_F	TGTTCACCCAGATTATCAAG	epikol_v2_3968
NAT10_g2_R	CTTGATAATCTGGGTGAACA
NIPBL_g1_F	CTTTAGCTTGATATGCAACG	epikol_v2_4102
NIPBL_g1_R	CGTTGCATATCAAGCTAAAG
NIPBL_g2_F	TATACGAACTAACCTCCATG	epikol_v2_4108
NIPBL_g2_R	CATGGAGGTTAGTTCGTATA
NT1_F	ACGGAGGCTAAGCGTCGCAA	epikol_v2_7791
NT1_R	TTGCGACGCTTAGCCTCCGT
PPP4C_g1_F	CGATCAGGATAGCGAACCTG	epikol_v2_4643
PPP4C_g1_R	CAGGTTCGCTATCCTGATCG
PPP4C_g2_F	TGGATGTCGCCGCACACCTG	epikol_v2_4649
PPP4C_g2_R	CAGGTGTGCGGCGACATCCA
PRMT5_g1_F	CAGCATACAGCTTTATCCGC	epikol_v2_4923
PRMT5_g1_R	GCGGATAAAGCTGTATGCTG
PRMT5_g2_F	TCTTCCATCCGCGTTTCAAG	epikol_v2_4929
PRMT5_g2_R	CTTGAAACGCGGATGGAAGA
PRPF31_g1_F	AAGCAAGCCAAAGCTTCAGA	epikol_v2_4971
PRPF31_g1_R	TCTGAAGCTTTGGCTTGCTT
PRPF31_g2_F	CTGCGCTCACCTTGACCGTG	epikol_v2_4975
PRPF31_g2_R	CACGGTCAAGGTGAGCGCAG
RBBP4_g1_F	TCTTGGAACCCAAATCTCAG	epikol_v2_5109
RBBP4_g1_R	CTGAGATTTGGGTTCCAAGA
RBBP4_g2_F	TCTTTGTTGCGATGATACAA	epikol_v2_5110
RBBP4_g2_R	TTGTATCATCGCAACAAAGA
RBBP5_g1_F	CCAGATAGATACCACTCCAC	epikol_v2_5114
RBBP5_g1_R	GTGGAGTGGTATCTATCTGG
RBBP5_g2_F	GGCAGCAATAGGGTCCACGC	epikol_v2_5117
RBBP5_g2_R	GCGTGGACCCTATTGCTGCC
RPL11_g1_F	GCTGTCCACTGCACAGTTCG	epikol_v2_7725
RPL11_g1_R	CGAACTGTGCAGTGGACAGC
RPL11_g2_F	TGTCCACTGCACAGTTCGAG	epikol_v2_7728
RPL11_g2_F	CTCGAACTGTGCAGTGGACA
RUVBL1_g1_F	GTGAACAAGTACATCGACCA	epikol_v2_7789
RUVBL1_g1_R	TGGTCGATGTACTTGTTCAC
RUVBL1_g2_F	TCCCCTTCTGCCCAATGGTG	epikol_v2_7790
RUVBL1_g2_R	CACCATTGGGCAGAAGGGGA
RUVBL2_g1_F	CTCTACCTGCCGAGGCTCCA	epikol_v2_5305
RUVBL2_g1_R	TGGAGCCTCGGCAGGTAGAG
RUVBL2_g2_F	TGGCTGTGAATGGCGTGTCA	epikol_v2_5310
RUVBL2_g2_R	TGACACGCCATTCACAGCCA
SFPQ_g1_F	ATGATCGTGGAAGATCTACA	epikol_v2_5612
SFPQ_g1_R	TGTAGATCTTCCACGATCAT
SFPQ_g2_F	TCATCCTCCGTGATATCAGC	epikol_v2_5616
SFPQ_g2_R	GCTGATATCACGGAGGATGA
SS18L2_g1_F	ACTGCACGCACTCGTTCCCG	epikol_v2_6012
SS18L2_g1_R	CGGGAACGAGTGCGTGCAGT
SS18L2_g2_F	CCTCAGCCAGTCCGGTACGA	epikol_v2_6014
SS18L2_g2_R	TCGTACCGGACTGGCTGAGG
SUPT16H_g1_F	CCCATCCTCCTTTACAGCGA	epikol_v2_6056
SUPT16H_g1_R	TCGCTGTAAAGGAGGATGGG
SUPT16H_g2_F	TGACGTGTATAACGCTGTCA	epikol_v2_6059
SUPT16H_g2_R	TGACAGCGTTATACACGTCA
TOP2A_g1_F	ATTCAGTACCAAATTTACTG	epikol_v2_6533
TOP2A_g1_R	CAGTAAATTTGGTACTGAAT
TOP2A_g2_F	TGTACGCTTATCCTGACTGA	epikol_v2_6539
TOP2A_g2_R	TCAGTCAGGATAAGCGTACA
TRRAP_g1_F	CCACTGGGGATCGTTCAGTG	epikol_v2_6624
TRRAP_g1_R	CACTGAACGATCCCCAGTGG
TRRAP_g2_F	TGGTGTCAAGACAATCACGT	epikol_v2_6629
TRRAP_g2_R	ACGTGATTGTCTTGACACCA
USP7_g1_F	AGACCACACCAAAAAAGCGT	epikol_v2_6962
USP7_g1_R	ACGCTTTTTTGGTGTGGTCT
USP7_g2_F	GGCAGTAGAACAGCTCGATG	epikol_v2_6967
USP7_g2_R	CATCGAGCTGTTCTACTGCC
VPS72_g1_F	CATAAGAAGCGGAAGTGCCC	epikol_v2_6992
VPS72_g1_R	GGGCACTTCCGCTTCTTATG
VPS72_g2_F	TGACGCATAGACTTCCGACC	epikol_v2_6999
VPS72_g2_R	GGTCGGAAGTCTATGCGTCA
WDR5_g1_F	GAACTTCACAAAAGACACGG	epikol_v2_7026
WDR5_g1_R	CCGTGTCTTTTGTGAAGTTC
WDR5_g2_F	GGCACGCACCTTGCTCTGAG	epikol_v2_7027
WDR5_g2_R	CTCAGAGCAAGGTGCGTGCC
WDR82_g1_F	TACCATGTTGGAACACGCAC	epikol_v2_7046
WDR82_g1_R	GTGCGTGTTCCAACATGGTA
WDR82_g2_F	TCTCCGGTCTCCTAACTGCC	epikol_v2_7047
WDR82_g2_R	GGCAGTTAGGAGACCGGAGA
YEATS4_g1_F	AGCTATGGCAATCCTTTAAG	epikol_v2_7124
YEATS4_g1_R	CTTAAAGGATTGCCATAGCT
YEATS4_g2_F	CAGCTTTAGCAAATGATACA	epikol_v2_7126
YEATS4_g2_R	TGTATCATTTGCTAAAGCTG

## Sheet: qPCR primers
List of RT-PCR primer sequences that were used for RNAseq validations
Target Gene	Sequence (5' to 3')
AURKA _qPCR_ F	GCAACCAGTGTACCTCATCCTG
AURKA _qPCR_ R	AAGTCTTCCAAAGCCCACTGCC
BIRC5 _qPCR_ F	ATGACGACCCCATAGAGGAAC
BIRC5 _qPCR_ R	CGCACTTTCTCCGCAGTTTC
CCNB1 _qPCR_ F	ATGACATGGTGCACTTTCCTCC
CCNB1 _qPCR_ R	GCCAGGTGCTGCATAACTGG
CCNB2 _qPCR_ F	CAACCCACCAAAACAACA
CCNB2 _qPCR_ R	AGAGCAAGGCATCAGAAA
CDK1 _qPCR_ F	GGAAACCAGGAAGCCTAGCATC
CDK1 _qPCR_ R	GGATGATTCAGTGCCATTTTGCC
CENPF _qPCR_ F	AGCACGACTCCAGCTACAAGGT
CENPF _qPCR_ R	CATCATGCTTTGGTGTTCTTTCTG
FOXM1 _qPCR_ F	GGAGCAGCGACAGGTTAAGG
FOXM1 _qPCR_ R	GTTGATGGCGAATTGTATCATGG
INCENP _qPCR_ F	AGGCTCCTGAATGTTGAGGTGC
INCENP _qPCR_ R	GTGTGCTGTTGGCAATCTCCGT
KIF4A _qPCR_ F	TGCGTGGTCAAGTTTCGGAGTC
KIF4A _qPCR_ R	GCTGTAGGTCAGCAATCTGAGC
MKI67 _qPCR_ F	TGTGCCTGCTCGACCCTACA
MKI67 _qPCR_ R	TGAAATAGCGATGTGACATGTGCT
MYBL2 _qPCR_ F	CACCAGAAACGAGCCTGCCTTA
MYBL2 _qPCR_ R	CTCAGGTCACACCAAGCATCAG
NDC80 _qPCR_ F	CTGACACAAAGTTTGAAGAAGAGG
NDC80 _qPCR_ R	TAAGGCTGCCACAATGTGAGGC
NUF2 _qPCR_ F	TGGAGACTCAGTTGACTGCCTG
NUF2 _qPCR_ R	ATTTGGTCCTCCAAGTTCAGGCT
RBL1 _qPCR_ F	GCAACTACAGCCTAGAGGGAG
RBL1 _qPCR_ R	TGATACCCTTTCCAACCGTGG
RBL2 _qPCR_ F	GAAGTTCGTGCTGATACTGGAGG
RBL2 _qPCR_ R	AATAGCCGCCTTCTGGTAGTGC
SMC1A _qPCR_ F	CCTGAGACCTTCTTGCCTCTTG
SMC1A _qPCR_ R	GAGGTGGCTCATAGCGAATCAC
SMC4 _qPCR_ F	GCCCAAGTAGCAATCAAGACTGC
SMC4 _qPCR_ R	GCTCTGCTGTTAGGTCATCCAC
SPDL1 _qPCR_ F	GCAGCAATGGAACGTCAGCTCA
SPDL1 _qPCR_ R	CCCTTTCATCTGTAGCAACGTGG
SS18L2_qPCR_F	AAGAGACTATCCAGCGGCTCC
SS18L2_qPCR_R	GCTGGTTGGACTGGCATCTG
TOP2A _qPCR_ F	GTGGCAAGGATTCTGCTAGTCC
TOP2A _qPCR_ R	ACCATTCAGGCTCAACACGCTG
ZWINT _qPCR_ F	AGGACACTGCTAAGGGTCTCG
ZWINT _qPCR_ R	GCCTCTACGTGCTCCCTGTA
