# Supplementary material for: EPIKOL, a chromatin-focused CRISPR/Cas9-based screening platform, to identify cancer-specific epigenetic vulnerabilities
Source: Cell Death Dis. 2022 Aug 16;13(8):710. doi: 10.1038/s41419-022-05146-4 (PMC9381743; doi:10.1038/s41419-022-05146-4)
Supplement: Supplementary file 6 — Supplementary Table 3 [file 41419_2022_5146_MOESM6_ESM.xlsx]

## Sheet: Epi Gene Sets
Epigenetic Complex-based Gene sets
5FMC	N/A	LAS1L	PELP1	SENP3	TEX10	CHTOP
Anti_E3/ubiquitin_protein_ligase	N/A	UBR5	CDK9	RNAPII	RNAPII	TFIIS	TCEA1
APOB mRNA editosome	N/A	APOBEC1	APOBEC3F	APOBEC3G	APOBEC3H	A1CF	AICDA	SYNCRIP
CAF-1#CAF-1	N/A	CHAF1A	CHAF1B	RBBP4
Cat_Sub_typeB_HAT_Complex	N/A	RBBP7	HAT1
Centromere_Complex	N/A	CENPA	CENPB	CENPC	CENPT	CENPN	HJURP	SUPTH16	SSRP1	RSF1
CERF#ISWI	N/A	CECR2	SMARCA1
Chrom_Remodel_Complex1	N/A	MYSM1	PCAF	RBM10	KIF11	TRIP5
Chrom_Remodel_Complex2	N/A	MYSM1	PCAF	RBM10	KIF11	TRIP5	KAT2B
Chromatin_Complex	N/A	GATAD1	KDM5A	EMSY
Chromosomal_Passenger_Complex(CPC)	N/A	BIRC5	CDCA8	INCENP	AURKB	AURKC
CHTOP-methylosome	N/A	PRMT1	PRMT5	CHTOP
Cohesin_Loading_Complex	N/A	NIPBL	MAU2	SCC4	SMC1A	SMC3	RAD21	STAG1
Corepressor_Complex	N/A	BANP	HDAC1	SIN3A	SIN3B	RBL1	RBL2
CoREST#LSD-CoREST	N/A	CTBP1	GSE1	HDAC1	HDAC2	HMG20A	HMG20B	PHF21A	RCOR1	RCOR3	ZMYM2	ZNF217	ZNF516
CoREST#SCL	N/A	KDM1A	RCOR1	SFMBT1
Cotranscrip/alternative_splicing	N/A	AGO2	CHD7	FAM172A
CREST-BRG1#CREST-BRG1	N/A	SS18L1	HDAC1	SMARCA4	SP1	RB1
Cytosolic_Complex	N/A	CDAN1	ASF1B	IPO4
Deubiquitinating_Complex	N/A	USP12	WDR20	WDR48
DUB#BRCA1-A	N/A	BABAM1	BARD1	BRCA1	BRCC3	BRE	FAM175A	UIMC1
DUB#BRCC	N/A	BRCA1	BRCA2	BARD1	BRE	RAD51
DUB#BRISC	N/A	BABAM1	BRCC3	BRE	FAM175B
DUB#PR-DUB	N/A	ASXL1	BAP1
E2/E3_Ubiquitin_Complex	N/A	RNF8	UBE2N	UBEV2V2	JMJD2A	KDM4A	RNF8	RNF168	STUB1	HLTF	SHPRH
E3_Ubiquitin_Complex	N/A	UBE2D1	SIAH1	CACYBP	SIP	SKP1	APC	TBL1X	CUL4A	CUL4B	HUWE1	DTX3L	CUL3	SPOP
EHMT2/AJUBA/RCOR_Complex	N/A	EHMT2	GFI1	HDAC1	AJUBA	RCOR	KDM1A
Exosome#RNA Exosome	N/A	EXOSC1	EXOSC2	EXOSC3	EXOSC4	EXOSC5	EXOSC6	EXOSC7	EXOSC8	EXOSC9
FACT_Complex	N/A	SSRP1	SUPTH16	CHD1	TONSL	FBL	SETD2	PAF1	CDC73	LEO1	CTR9	RTF1	WDR61	BUD13	CUS1	CUS2	HSH155	HSH49	IST3	LEA1	MSL1	PML1	PRP11	PRP21	PRP9	RDS3	RSE1	SMB1	SMD1	SMD2	SMD3	SME1	SMX2	SMX3	YSF3	RPA1	RPA2	RPA3	RPA4	SMARCL1
FACT#FACT	N/A	SSRP1	SUPT16H
HAT#ATAC	N/A	CSRP2BP	KAT2A	MBIP	DR1	CCDC101	TADA2A	TADA3	WDR5	YEATS2	ZZZ3
HAT#HBO1	N/A	MEAF6	ING4	ING5	JADE1	JADE2	JADE3	KAT7
HAT#MOZ/MORF	N/A	BRPF1	BRPF3	BRD1	MEAF6	ING5	KAT6A	KAT6B
HAT#NSL	N/A	HCFC1	KANSL1	KANSL2	KANSL3	KAT8	MCRS1	PHF20	OGT	WDR5
HAT#NuA4	N/A	ACTL6A	ACTB	BRD8	DMAP1	MEAF6	EP400	EPC1	ING3	KAT5	MORF4L1	MORF4L2	MRGBP	RUVBL1	RUVBL2	TRRAP	VPS72	YEATS4	ACTR3B	RUVBL2	RUVBL1	ACTB	ACTL6A	MRGBP	KAT5	DMAP1	TRRAP	EP400	VPS72	MORF4L2	MEAF6	YEATS4	MBTD1	BRD8	EPC1	EPC2	ING3
HAT#NuA4_related complex	N/A	ACTL6A	ACTB	BRD8	DMAP1	EP400	EPC1	RUVBL1	RUVBL2	SRCAP	TRRAP	VPS72	YEATS4
HAT#PCAF	N/A	SUPT3H	TADA2A	TADA3	TAF5L	TAF6L	TAF10	TAF12	TRRAP	TAF9
HAT#Piccolo_NuA4	N/A	EPC1	ING3	KAT5
HAT#Pol2 elongator	N/A	IKBKAP	ELP2	ELP3	ELP4	ELP5	ELP6
HAT#SAGA	N/A	ATXN7L3	ATXN7	ENY2	KAT2A	SUPT3H	TAF10	TRRAP	USP22
HAT#STAGA	N/A	KAT2A	SUPT3H	SUPT7L	TADA1	TADA3	TAF5L	TAF6L	TAF9	TAF10	TAF12	TRRAP
HAT#TFTC-HAT	N/A	KAT2A	SUPT7L	TADA2B	TADA3	TAF2	TAF4	TAF5	TAF5L	TAF6	TAF6L	TAF9B	TAF10	TRRAP
HDAC#BHC	N/A	GSE1	GTF2I	HDAC1	HDAC2	HMG20B	KDM1A	PHF21A	RCOR1	ZMYM2	ZMYM3	ZNF217
HDAC#core HDAC	N/A	HDAC1	HDAC2	RBBP4	RBBP7
HDAC#MeCP1	N/A	HDAC1	HDAC2	MBD2
HDAC#mSin3A	N/A	ARID4A	ARID4B	BRMS1	BRMS1L	HDAC1	HDAC2	SAP18	SAP30	SUDS3	SIN3A	SIN3B	RBBP4	RBBP7
HDAC#mSin3A_like complex	N/A	HDAC1	HDAC2	ING2	SAP30	SIN3A	RBBP4	RBBP7
HDAC#NuRD	N/A	CHD3	CHD4	HDAC1	HDAC2	KDM1A	MBD2	MBD3	MTA1	MTA2	MTA3	GATAD2A	GATAD2B	RBBP4	RBBP7	DNTTIP1	ZNF541	HDAC1	HDAC2
Heterotrimeric_TF_Complex	N/A	DNMT3A	DNMT3L	UBC9	PIAS1	PIAS2	ZBTB18	NFYA	NFYB	NFYC
Histone_Deacetylase_Complex	N/A	RP9	SNW1	SFRS1	SFRS2	U2AF1	RBPJ	SAP30	HDAC2	NKAP	NEK6
HMT#COMPASS	N/A	ASH2L	CXXC1	DPY30	HCFC1	RBBP5	SETD1A	SETD1B	WDR5	WDR82
HMT#eNoSc	N/A	RRP8	SUV39H1	SIRT1
HMT#Menin-associated#HMT	N/A	ASH2L	DPY30	KMT2B	MEN1	RBBP5	WDR5
HMT#methylosome	N/A	PRMT5	CLNS1A	WDR77
HMT#MLL-HCF	N/A	ASH2L	DPY30	HCFC1	HCFC2	KMT2A	MEN1	RBBP5	WDR5
Hush_Complex	N/A	TASOR	PPHLN1	MPHOSPH8	MORC2	ZNF638
INO80_Complex	N/A	ACT5C	ARP5	ARP8	INO80	PHO	PONT	REPT
ISWI#ACF	N/A	BAZ1A	SMARCA5
ISWI#B-WICH	N/A	BAZ1B	DDX21	DEK	ERCC6	MYBBP1A	MYO1C	SF3B1	SIRT7	SMARCA5
ISWI#CHRAC	N/A	CHRAC1	POLE3	BAZ1A	SMARCA5
ISWI#NoRC	N/A	BAZ2A	SMARCA5
ISWI#NuRF	N/A	BPTF	RBBP4	RBBP7	SMARCA1
ISWI#RSF	N/A	RSF1	SMARCA5
KDM1B/GLYR1_Complex	N/A	KDM1B	GLYR1	LSD2	NPAC
KDM8/RCCD1_Complex	N/A	KDM8	RCCD1
L3MBTL1#L3MBTL1	N/A	CBX3	L3MBTL1	RB1
lno80#lno80	N/A	ACTL6A	ACTR5	ACTR8	INO80	INO80B	INO80C	INO80D	MCRS1	NFRKB	RUVBL1	RUVBL2	TFPT	YY1	UCHL5
MIS12_complex	N/A	MIS12	DSN1	NSL1	DC8	PMF1
MLL#CHD8	N/A	ASH2L	C17orf49	CHD8	DPY30	E2F6	HCFC1	HCFC2	HSPA1A	HSPA1B	INO80C	KANSL1	KAT8	KDM6A	KMT2A	LAS1L	MAX	MCRS1	MEN1	MGA	NCOA6	PAGR1	PAXIP1	PELP1	PHF20	PRPF31	RBBP5	RNF2	RUVBL1	RUVBL2	SENP3	TAF1	TAF4	TAF6	TAF7	TAF9	TEX10	WDR5
MLL#COMPASS-like MLL1,2	N/A	ASH2L	DPY30	HCFC1	KAT8	KMT2A	KMT2D	MEN1	RBBP5	WDR5
MLL#COMPASS-like MLL3,4	N/A	ASH2L	DPY30	KDM6A	KMT2B	KMT2C	KMT2D	NCOA6	PAGR1	PAXIP1	RBBP5	WDR5
MLL#MLL2/3	N/A	ASH2L	C17orf49	CHD8	DPY30	E2F6	HCFC1	HCFC2	HSPA1A	HSPA1B	INO80C	KANSL1	KAT8	KDM6A	KMT2B	KMT2C	LAS1L	MAX	MCRS1	MEN1	MGA	NCOA6	PAGR1	PAXIP1	PELP1	PHF20	PRPF31	RBBP5	RNF2	RUVBL1	RUVBL2	SENP3	TAF1	TAF4	TAF6	TAF7	TAF9	TEX10	WDR5
MLL#MLL4/WBP7	N/A	ASH2L	C17orf49	CHD8	DPY30	E2F6	HCFC1	HCFC2	HSPA1A	HSPA1B	INO80C	KANSL1	KAT8	KDM6A	KMT2D	LAS1L	MAX	MCRS1	MEN1	MGA	PAGR1	PAXIP1	PELP1	PHF20	PRPF31	RBBP5	RNF2	RUVBL1	RUVBL2	SENP3	TAF1	TAF4	TAF6	TAF7	TAF9	TEX10	WDR5
MML4_Complex	N/A	KMT2B	MLL4	ASH2L	RBBP5	WDR5	KDM6B
MRN_Complex	N/A	MRE11	RAD50	NBN
mSin3A/HDAC_co_repressor_complex	N/A	SMRT	SIN3A	HDAC1	ZBTB16	NCOR	SAP25	SAP130	SUDS3	SAP45	RID4B	SAP180	HDAC2	PHF12	SAP30	RLIM	SAP30L
MSL_complex	N/A	MOF	KAT8	MSL1	MSL2	MSL3	MYST1
Multimeric_Activation_Complex	N/A	VDR	MED1	NCOA1	NCOA2	NCOA3	NCOA6	KAT2B	CREBBP	EP300
N_Cor_Repressor_Complex	N/A	NCOR1	NCOR2	HDAC3	TBL1X	TBL1R	CORO2A	GPS2	CBFA2T3	HEXIM1	TBL1XR1	ZBTB33
NuRD_Complex	N/A	SPEN	ZMYND8	ZNF532	ZNF592	ZNF687	HDAC1	HDAC2	RBBP4	RBBP7	IKZF1	MTA2	MBD2	MBD3	MTA1L1	CHD3	CHD4	TRIM28
NuRD_Like_Complex	N/A	CHD5	GATAD2B	HDAC1	HDAC2	MTA3
ORC_Complex	N/A	LRWD1	CDT1	GMNN	ORC2
P_TEFb_Complex	N/A	CDK9	CCNT1	RNAPOLII	SUPTH5H	NCL	JMJD6	BRD4	PER2	CDK9	DDX5	DHX9	NCBP1	POLR2A	CBX3	TRIM28	SUV39H1	SUV39H2
PcG and PcG-like#BCOR	N/A	BCOR	BCORL1	KDM2B	PCGF1	RING1	RNF2	RYBP	YAF2	SKP1	USP7
PcG and PcG-like#PRC1	N/A	CBX2	CBX4	CBX6	CBX7	CBX8	BMI1	PCGF1	PCGF2	PCGF3	PCGF5	PCGF6	PHC2	RING1	RNF2	SCMH1	SCML2
PcG and PcG-like#PRC2	N/A	AEBP2	JARID2	PHF1	MTF2	PHF19	EED	EZH1	EZH2	SUZ12	RBBP4	RBBP7
PcG and PcG-like#RING2-FBRS	N/A	CSNK2A1	FBRS	FBRSL1	PCGF3	PCGF5	RING1	RNF2	RYBP	YAF2
PcG and PcG-like#RING2-L3MBTL2	N/A	CBX3	E2F6	HDAC1	HDAC2	L3MBTL2	MGA	PCGF6	RING1	RNF2	RYBP	YAF2	TFDP1	WDR5
PER_Complex	N/A	PER2	CDK9	DDX5	DHX9	NCBP1	POLR2A	CBX3	TRIM28	SUV39H1	SUV39H2
PHF2/ARID5B_Complex	N/A	PHF2	ARID5B
PP#PPP4C-PPP4R2-PPP4R3A	N/A	PPP4C	PPP4R2	SMEK1
PPP_Complex	N/A	PPP4C	PPP4R2	PPP4R2B	SMEK2
PRC2_Complex	N/A	SUZ12	EED	EZH1	EZH2	RBAP48	RIOX1	C9ORF169	PRC2	TRIM28	SETDB1	DNMT1	DNMT3L	ZNF304	ATRX	ZNF274	DNMT3A	UBL1	UBE2I9	ZHX1
RAG_Complex	N/A	RAG1	RAG2	HMGB1	HMGB2
RCOR_Complex	N/A	RCOR1	KDM1A	GFI1B	HDAC2
RMI_Complex	N/A	TOP3A	RMI1	RMI2	BLM
RNF20/40	N/A	RNF20	RNF40	WAC	BRE1A	BRE1B	UBE2A	UBE2A	LEO1	PAF1
SET_Complex	N/A	APEX1	SET	ANP32A	HMGB2	NME1	TREX1
SMAD_Complex	N/A	USP15	SMAD1	SMAD2	SMAD3
SMCX_Complex	N/A	E2F6	DP1	MAX	MGA
SRCAP#SRCAP	N/A	ACTL6A	ACTR6	DMAP1	SRCAP	RUVBL1	RUVBL2	YEATS4	ZNHIT1
SWAP_Complex	N/A	NPM1	NCL	PARP1	SWAP70
SWAP/P_TEFb_Complex	N/A	NPM1	NCL	PARP1	SWAP70	CDK9	CCNT1	RNAPOLII	SUPTH5H	NCL	JMJD6	BRD4	PER2	CDK9	DDX5	DHX9	NCBP1	POLR2A	CBX3	TRIM28	SUV39H1	SUV39H2
SWI/SNF_CERF	N/A	CECR2	SMARCA1
SWI/SNF#BAF	N/A	ACTL6A	ACTL6B	ACTB	ARID1A	ARID1B	DPF3	SMARCA2	SMARCA4	SMARCE1	SMARCC1	SMARCC2	SMARCB1	SMARCD1	SMARCD2	SMARCD3
SWI/SNF#bBAF	N/A	ACTB	ARID1A	SMARCA2	SMARCA4	SMARCE1	SMARCC1	SMARCC2	SMARCD2	SMARCB1
SWI/SNF#nBAF	N/A	ACTL6B	ACTB	ARID1A	ARID1B	DPF1	DPF3	SMARCA2	SMARCA4	SMARCE1	SMARCC1	SMARCC2	SMARCD1	SMARCD3	SMARCB1
SWI/SNF#npBAF	N/A	ACTL6A	ACTB	ARID1A	ARID1B	SMARCA2	SMARCA4	SMARCE1	SMARCC1	SMARCC2	SMARCD1	SMARCD3	SMARCB1	PHF10
SWI/SNF#PBAF	N/A	ACTL6A	ACTL6B	ACTB	ARID1A	ARID1B	ARID2	SMARCA4	SMARCE1	SMARCC1	SMARCC2	SMARCD1	SMARCD2	SMARCD3	SMARCB1	PBRM1
SWI/SNF#SWI/SNF BRM-BRG1	N/A	ACTL6A	ACTL6B	ARID1A	ARID1B	ACTB	BRD7	BRD9	DPF1	DPF3	SMARCA2	SMARCA4	SMARCC1	SMARCC2	SMARCD1	SMARCD2	SMARCD3	SMARCB1	PBRM1	PHF10	DPF2
SWI/SNF#SWI/SNF_Brg1(I)	N/A	ACTL6A	ACTL6B	ARID1A	HDAC2	SIN3A	SMARCA4	SMARCE1	SMARCC1	SMARCC2	SMARCD1	SMARCD2	SMARCD3	SMARCB1	RBBP4
SWI/SNF#SWI/SNF_Brg1(II)	N/A	ACTL6A	ACTL6B	ARID1A	HDAC2	SMARCA4	SMARCE1	SMARCC1	SMARCC2	SMARCB1	RBBP4
SWI/SNF#SWI/SNF_Brm	N/A	ACTL6A	ACTL6B	ARID1A	HDAC1	HDAC2	SIN3A	SMARCA4	SMARCE1	SMARCC1	SMARCC2	SMARCD1	SMARCD2	SMARCD3	SMARCB1	RBBP4
SWI/SNF#WINAC	N/A	ACTL6A	ARID1A	BAZ1B	CHAF1B	SMARCA2	SMARCA4	SMARCE1	SMARCC1	SMARCC2	SMARCD1	SMARCB1	SUPT16H	TOP2B
SWI/SNG#SWI/SNF-like EPAFB	N/A	ACTL6A	ACTB	ARID1B	MLLT1	SMARCA4	SMARCE1	SMARCC1	SMARCC2	SMARCD1	SMARCD2	SMARCB1
SWI/SNG#SWI/SNF-like_EPAFa	N/A	ACTL6A	ARID1B	MLLT1	SMARCA4	SMARCE1	SMARCC1	SMARCC2	SMARCD1	SMARCB1
SWR#SWR	N/A	ANP32E	BRD8	EP400	ING3	KAT5	RUVBL1	RUVBL2	TRRAP
TBP/TAFs_Complex	N/A	TBP	TAF1	TAF6	TAF10	TAF11	TAF13	TAF8	TAF10	SUPT7L
Trimeric_Complex	N/A	HDAC1	APBB1	TSHZ3
TTOC_Complex	N/A	HELLS	DNMT3B	DNMT1	BPTF
Ubiquitin_Ligase	N/A	DNMT1	USP7	UHFR1	UBE7
UV_DDB_Complex	N/A	DDB1	CUL4	ROC1	RBX1
Zinc_Finger_Homeobox_Complex	N/A	DNMT1	DNMT3A	SETDB1	UBL1	UBE2I9	ZHX1
