# Supplementary material for: EPIKOL, a chromatin-focused CRISPR/Cas9-based screening platform, to identify cancer-specific epigenetic vulnerabilities
Source: Cell Death Dis. 2022 Aug 16;13(8):710. doi: 10.1038/s41419-022-05146-4 (PMC9381743; doi:10.1038/s41419-022-05146-4)
Supplement: Supplementary file 7 — Supplementary Table 4 [file 41419_2022_5146_MOESM7_ESM.xlsx]

## Sheet: Breast TMA
Name	BR1509 - US Biomax, Inc.
Description	Breast cancer tissue array (most of triple negative TNBC), including pathology grade, TNM, clinical stage and IHC marker (ER,PR,Her-2 and Ki-67) and SS18L2 digital score, 50 cases/150 cores
Panel	Breast carcinoma tissue microarray (most of triple negative), containing 50 cases of invasive ductal carcinoma, triplicate cores per case
Cases	50
Cores	150
Diameter	5
Rows	10
Columns	15
Position	No.	Age	Sex	Organ/Anatomic Site	Pathology diagnosis	TNM	Grade	Stage	Type	Tissue ID.	ER	PR	HER2	Ki67	SS18L2 (Digital Score)
A1	1	45	F	Breast	Invasive ductal caicinoma	T2N0M0	2	IIA	Malignant	Fmg010944	-	-	0	-	0.221092
A2	2	45	F	Breast	Invasive ductal caicinoma	T2N0M0	2	IIA	Malignant	Fmg010944	-	-	0	-	0.701907
A3	3	45	F	Breast	Invasive ductal caicinoma	T2N0M0	2	IIA	Malignant	Fmg010944	-	-	0	-	0.254908
A4	4	59	F	Breast	Invasive ductal caicinoma	T2N1M0	2	IIB	Malignant	Fmg060654	-	-	0	++，10%	1.12518
A5	5	59	F	Breast	Invasive ductal caicinoma	T2N1M0	2	IIB	Malignant	Fmg060654	-	-	0	++，10%	1.00835
A6	6	59	F	Breast	Invasive ductal caicinoma	T2N1M0	2	IIB	Malignant	Fmg060654	-	-	0	++，20%	1.17428
A7	7	59	F	Breast	Invasive ductal caicinoma	T2N0M0	2	IIA	Malignant	Fmg100063	-	-	0	++，10%	44.5185
A8	8	59	F	Breast	Invasive ductal caicinoma	T2N0M0	2	IIA	Malignant	Fmg100063	-	-	0	++，10%	41.7706
A9	9	59	F	Breast	Invasive ductal caicinoma	T2N0M0	2	IIA	Malignant	Fmg100063	-	-	0	++，10%	39.2742
A10	10	50	F	Breast	Invasive ductal caicinoma	T3N0M0	2	IIB	Malignant	Fmg020231	-	-	0	+++，70%	21.9806
A11	11	50	F	Breast	Invasive ductal caicinoma	T3N0M0	2	IIB	Malignant	Fmg020231	-	-	0	+++，70%	3.91877
A12	12	50	F	Breast	Invasive ductal caicinoma	T3N0M0	2	IIB	Malignant	Fmg020231	-	-	0	+++，70%	10.079
A13	13	71	F	Breast	Invasive ductal caicinoma	T2N1M0	2	IIB	Malignant	Fmg050754	-	-	0	+++，10%	4.09926
A14	14	71	F	Breast	Invasive ductal caicinoma	T2N1M0	2	IIB	Malignant	Fmg050754	-	-	0	+++，10%	0.38776
A15	15	71	F	Breast	Invasive ductal caicinoma	T2N1M0	2	IIB	Malignant	Fmg050754	-	-	0	+++，20%	7.47224
B1	16	61	F	Breast	Invasive ductal caicinoma	T2N0M0	2	IIA	Malignant	Fmg021263	-	-	0	+，5%	0.203293
B2	17	61	F	Breast	Invasive ductal caicinoma	T2N0M0	2	IIA	Malignant	Fmg021263	-	-	0	-	0.170682
B3	18	61	F	Breast	Invasive ductal caicinoma	T2N0M0	2	IIA	Malignant	Fmg021263	-	-	0	-	0.034805
B4	19	52	F	Breast	Invasive ductal caicinoma	T2N0M0	2	IIA	Malignant	Fmg020942	-	-	0	+，5%	0.0508906
B5	20	52	F	Breast	Invasive ductal caicinoma	T2N0M0	2	IIA	Malignant	Fmg020942	-	-	0	+，5%	0.453515
B6	21	52	F	Breast	Invasive ductal caicinoma	T2N0M0	2	IIA	Malignant	Fmg020942	-	-	0	-	0.453001
B7	22	46	F	Breast	Invasive ductal caicinoma	T1N0M0	2	IA	Malignant	Fmg030208	-	-	0	-	4.40954
B8	23	46	F	Breast	Invasive ductal caicinoma	T1N0M0	2	IA	Malignant	Fmg030208	-	-	0	-	2.26708
B9	24	46	F	Breast	Invasive ductal caicinoma	T1N0M0	2	IA	Malignant	Fmg030208	-	-	0	-	5.85369
B10	25	48	F	Breast	Invasive ductal caicinoma	T3N0M0	2	IIB	Malignant	Fmg021664	-	-	0	+，5%	0.379778
B11	26	48	F	Breast	Invasive ductal caicinoma	T3N0M0	2	IIB	Malignant	Fmg021664	-	-	0	+，5%	0.26462
B12	27	48	F	Breast	Invasive ductal caicinoma	T3N0M0	2	IIB	Malignant	Fmg021664	-	-	0	+，5%	0.390043
B13	28	55	F	Breast	Invasive ductal caicinoma	T2N2M0	2	IIIA	Malignant	Fmg060465	-	-	0	+，5%	1.13708
B14	29	55	F	Breast	Invasive ductal caicinoma	T2N2M0	2	IIIA	Malignant	Fmg060465	-	-	0	+，5%	0.544873
B15	30	55	F	Breast	Invasive ductal caicinoma	T2N2M0	2	IIIA	Malignant	Fmg060465	-	-	0	+，5%	0.184305
C1	31	56	F	Breast	Invasive ductal caicinoma	T2N1M0	2	IIB	Malignant	Fmg110095	-	-	0	++，5%	0.472149
C2	32	56	F	Breast	Invasive ductal caicinoma	T2N1M0	2	IIB	Malignant	Fmg110095	-	-	0	++，5%	1.17034
C3	33	56	F	Breast	Invasive ductal caicinoma	T2N1M0	2	IIB	Malignant	Fmg110095	-	-	0	++，5%	0.895653
C4	34	46	F	Breast	Invasive ductal caicinoma	T2N0M0	2	IIA	Malignant	Fmg020324	-	-	0	+，5%	0.218683
C5	35	46	F	Breast	Invasive ductal caicinoma	T2N0M0	2	IIA	Malignant	Fmg020324	-	-	0	+，5%	0.67388
C6	36	46	F	Breast	Invasive ductal caicinoma	T2N0M0	2	IIA	Malignant	Fmg020324	-	-	0	-	0.799902
C7	37	45	F	Breast	Invasive ductal caicinoma	T4N0M0	2	IIIB	Malignant	Fmg060862	-	-	0	+，5%	0.18485
C8	38	45	F	Breast	Invasive ductal caicinoma	T4N0M0	2	IIIB	Malignant	Fmg060862	-	-	0	+，5%	0.0246194
C9	39	45	F	Breast	Invasive ductal caicinoma	T4N0M0	2	IIIB	Malignant	Fmg060862	-	-	0	+，5%	0.00298394
C10	40	38	F	Breast	Invasive ductal caicinoma	T2N0M0	2	IIA	Malignant	Fmg032501	-	-	0	+++，80%	4.82411
C11	41	38	F	Breast	Invasive ductal caicinoma	T2N0M0	2	IIA	Malignant	Fmg032501	-	-	0	+++，80%	5.30075
C12	42	38	F	Breast	Invasive ductal caicinoma	T2N0M0	2	IIA	Malignant	Fmg032501	-	-	0	+++，80%	2.15971
C13	43	47	F	Breast	Invasive ductal caicinoma	T3N2M0	2	IIIA	Malignant	Fmg040661	+	-	0	-	0.935604
C14	44	47	F	Breast	Invasive ductal caicinoma	T3N2M0	2	IIIA	Malignant	Fmg040661	+	-	0	-	1.74827
C15	45	47	F	Breast	Invasive ductal caicinoma	T3N2M0	2	IIIA	Malignant	Fmg040661	+	-	0	-	0.346168
D1	46	55	F	Breast	Invasive ductal caicinoma	T2N1M0	2	IIB	Malignant	Fmg060647	-	-	0	+++，50%	0.247282
D2	47	55	F	Breast	Invasive ductal caicinoma	T2N1M0	2	IIB	Malignant	Fmg060647	-	-	0	+++，50%	0.147696
D3	48	55	F	Breast	Invasive ductal caicinoma	T2N1M0	2	IIB	Malignant	Fmg060647	-	-	0	+++，50%	0.775525
D4	49	44	F	Breast	Invasive ductal caicinoma	T3N0M0	3	IIB	Malignant	Fmg060608	-	-	0	+，5%	0.0673485
D5	50	44	F	Breast	Invasive ductal caicinoma	T3N0M0	3	IIB	Malignant	Fmg060608	-	-	0	+，5%	0.198084
D6	51	44	F	Breast	Invasive ductal caicinoma	T3N0M0	3	IIB	Malignant	Fmg060608	-	-	0	-	0.0906744
D7	52	60	F	Breast	Invasive ductal caicinoma	T2N1M0	3	IIB	Malignant	Fmg060696	-	-	0	+++，50%	0.0566222
D8	53	60	F	Breast	Invasive ductal caicinoma	T2N1M0	3	IIB	Malignant	Fmg060696	-	-	0	+++，50%	0.036042
D9	54	60	F	Breast	Invasive ductal caicinoma	T2N1M0	3	IIB	Malignant	Fmg060696	-	-	0	+++，50%	0.0789431
D10	55	50	F	Breast	Invasive ductal caicinoma	T2N0M0	2	IIA	Malignant	Fmg020855	-	-	0	+++，30%	x
D11	56	50	F	Breast	Invasive ductal caicinoma	T2N0M0	2	IIA	Malignant	Fmg020855	-	-	0	+++，30%	0.285059
D12	57	50	F	Breast	Invasive ductal caicinoma	T2N0M0	2	IIA	Malignant	Fmg020855	-	-	0	+++，30%	0.0765857
D13	58	42	F	Breast	Invasive ductal caicinoma with necrosis	T2N2M0	2	IIIA	Malignant	Fmg130067	-	-	0	+++，50%	0.933369
D14	59	42	F	Breast	Invasive ductal caicinoma	T2N2M0	2	IIIA	Malignant	Fmg130067	-	-	0	+++，50%	0.102881
D15	60	42	F	Breast	Invasive ductal caicinoma	T2N2M0	2	IIIA	Malignant	Fmg130067	-	-	0	+++，50%	0.164615
E1	61	63	F	Breast	Invasive ductal caicinoma	T3N0M0	2	IIB	Malignant	Fmg031242	-	-	0	+++，40%	0.282324
E2	62	63	F	Breast	Invasive ductal caicinoma	T3N0M0	2	IIB	Malignant	Fmg031242	-	-	0	+++，30%	0.17966
E3	63	63	F	Breast	Invasive ductal caicinoma	T3N0M0	2	IIB	Malignant	Fmg031242	-	-	0	+++，30%	1.06586
E4	64	49	F	Breast	Invasive ductal caicinoma (sparse)	T2N0M0	1	IIA	Malignant	Fmg031046	-	-	0	-	3.14115
E5	65	49	F	Breast	Invasive ductal caicinoma	T2N0M0	1	IIA	Malignant	Fmg031046	-	-	0	+++，40%	2.06344
E6	66	49	F	Breast	Invasive ductal caicinoma	T2N0M0	1	IIA	Malignant	Fmg031046	-	-	0	+++，30%	1.20489
E7	67	70	F	Breast	Invasive ductal caicinoma	T2N0M0	3	IIA	Malignant	Fmg030958	-	-	0	-	1.00633
E8	68	70	F	Breast	Invasive ductal caicinoma	T2N0M0	3	IIA	Malignant	Fmg030958	-	-	0	-	2.40228
E9	69	70	F	Breast	Invasive ductal caicinoma	T2N0M0	3	IIA	Malignant	Fmg030958	-	-	0	-	1.56358
E10	70	57	F	Breast	Invasive ductal caicinoma	T2N0M0	2	IIA	Malignant	Fmg021589	-	-	0	+++，50%	4.38013
E11	71	57	F	Breast	Invasive ductal caicinoma	T2N0M0	2	IIA	Malignant	Fmg021589	-	-	0	+++，50%	7.41752
E12	72	57	F	Breast	Invasive ductal caicinoma	T2N0M0	2	IIA	Malignant	Fmg021589	-	-	0	+++，50%	6.2601
E13	73	65	F	Breast	Invasive ductal caicinoma	T1N2M0	2	IIIA	Malignant	Fmg010189	-	-	0	++，30%	0.6449
E14	74	65	F	Breast	Invasive ductal caicinoma	T1N2M0	2	IIIA	Malignant	Fmg010189	-	-	0	++，30%	0.150027
E15	75	65	F	Breast	Invasive ductal caicinoma	T1N2M0	2	IIIA	Malignant	Fmg010189	-	-	0	++，30%	0.708718
F1	76	33	F	Breast	Invasive ductal caicinoma	T2N0M0	2	IIA	Malignant	Fmg031231	-	-	0	+，10%	0.378662
F2	77	33	F	Breast	Invasive ductal caicinoma	T2N0M0	2	IIA	Malignant	Fmg031231	-	-	0	+，10%	0.0461411
F3	78	33	F	Breast	Invasive ductal caicinoma	T2N0M0	2	IIA	Malignant	Fmg031231	-	-	0	+，10%	0.127184
F4	79	43	F	Breast	Invasive ductal caicinoma	T2N2M0	3	IIIA	Malignant	Fmg041276	-	-	1+	+++，80%	0.215142
F5	80	43	F	Breast	Invasive ductal caicinoma	T2N2M0	3	IIIA	Malignant	Fmg041276	-	-	1+	+++，80%	4.6116
F6	81	43	F	Breast	Invasive ductal caicinoma	T2N2M0	3	IIIA	Malignant	Fmg041276	-	-	1+	+++，80%	x
F7	82	58	F	Breast	Invasive ductal caicinoma	T4N1M0	2	IIIB	Malignant	Fmg030897	-	-	0	+，5%	0.896428
F8	83	58	F	Breast	Invasive ductal caicinoma	T4N1M0	2	IIIB	Malignant	Fmg030897	-	-	0	+，5%	0.411392
F9	84	58	F	Breast	Invasive ductal caicinoma	T4N1M0	2	IIIB	Malignant	Fmg030897	-	-	0	+，5%	2.04919
F10	85	50	F	Breast	Invasive ductal caicinoma	T2N0M0	2	IIA	Malignant	Fmg021592	-	±	0	+++，70%	3.82876
F11	86	50	F	Breast	Invasive ductal caicinoma	T2N0M0	2	IIA	Malignant	Fmg021592	-	±	0	+++，70%	5.34661
F12	87	50	F	Breast	Invasive ductal caicinoma	T2N0M0	2	IIA	Malignant	Fmg021592	-	±	0	+++，70%	7.85965
F13	88	34	F	Breast	Invasive ductal caicinoma	T2N0M0	3	IIA	Malignant	Fmg021764	-	-	0	+++，40%	0.975301
F14	89	34	F	Breast	Invasive ductal caicinoma	T2N0M0	3	IIA	Malignant	Fmg021764	-	-	0	+++，40%	0.817877
F15	90	34	F	Breast	Invasive ductal caicinoma	T2N0M0	3	IIA	Malignant	Fmg021764	-	-	0	+++，40%	0.625779
G1	91	40	F	Breast	Invasive ductal caicinoma	T3N0M0	2	IIB	Malignant	Fmg030035	-	-	0	+++，40%	5.92694
G2	92	40	F	Breast	Invasive ductal caicinoma	T3N0M0	2	IIB	Malignant	Fmg030035	-	-	0	+++，40%	8.46247
G3	93	40	F	Breast	Invasive ductal caicinoma	T3N0M0	2	IIB	Malignant	Fmg030035	-	-	0	+++，40%	13.2035
G4	94	43	F	Breast	Invasive ductal caicinoma	T2N0M0	3	IIA	Malignant	Fmg030021	-	-	0	++，30%	5.97243
G5	95	43	F	Breast	Invasive ductal caicinoma	T2N0M0	3	IIA	Malignant	Fmg030021	-	-	0	++，30%	25.5279
G6	96	43	F	Breast	Invasive ductal caicinoma	T2N0M0	3	IIA	Malignant	Fmg030021	-	-	0	++，30%	3.96424
G7	97	52	F	Breast	Invasive ductal caicinoma	T2N2M0	1--2	IIIA	Malignant	Fmg021338	-	-	0	++，10%	0.257421
G8	98	52	F	Breast	Invasive ductal caicinoma	T2N2M0	1--2	IIIA	Malignant	Fmg021338	-	-	0	++，10%	0.30392
G9	99	52	F	Breast	Invasive ductal caicinoma	T2N2M0	*	IIIA	Malignant	Fmg021338	-	-	0	++，10%	0.585821
G10	100	50	F	Breast	Invasive ductal caicinoma	T2N0M0	2	IIA	Malignant	Fmg021473	-	-	0	++，10%	0.238759
G11	101	50	F	Breast	Invasive ductal caicinoma	T2N0M0	2	IIA	Malignant	Fmg021473	-	-	0	++，10%	0.221875
G12	102	50	F	Breast	Invasive ductal caicinoma	T2N0M0	2	IIA	Malignant	Fmg021473	-	-	0	++，10%	0.203734
G13	103	60	F	Breast	Invasive ductal caicinoma	T2N0M0	3	IIA	Malignant	Fmg031558	-	-	0	++，20%	0.68634
G14	104	60	F	Breast	Invasive ductal caicinoma	T2N0M0	3	IIA	Malignant	Fmg031558	-	-	0	++，20%	0.142825
G15	105	60	F	Breast	Invasive ductal caicinoma	T2N0M0	3	IIA	Malignant	Fmg031558	-	-	0	++，20%	0.061058
H1	106	47	F	Breast	Invasive ductal caicinoma	T2N0M0	3	IIA	Malignant	Fmg030921	-	-	0	+，5%	0.0378139
H2	107	47	F	Breast	Invasive ductal caicinoma	T2N0M0	3	IIA	Malignant	Fmg030921	-	-	0	+，5%	0.275511
H3	108	47	F	Breast	Invasive ductal caicinoma	T2N0M0	3	IIA	Malignant	Fmg030921	-	-	0	+，5%	0.0356766
H4	109	43	F	Breast	Invasive ductal caicinoma	T2N0M0	3	IIA	Malignant	Fmg100278	-	-	0	+++，20%	0.158442
H5	110	43	F	Breast	Invasive ductal caicinoma	T2N0M0	3	IIA	Malignant	Fmg100278	-	-	0	+++，20%	0.849589
H6	111	43	F	Breast	Invasive ductal caicinoma	T2N0M0	3	IIA	Malignant	Fmg100278	-	-	0	+++，20%	0.0897951
H7	112	53	F	Breast	Invasive ductal caicinoma	T2N0M0	3	IIA	Malignant	Fmg130022	-	-	0	+++，30%	5.5157
H8	113	53	F	Breast	Invasive ductal caicinoma	T2N0M0	3	IIA	Malignant	Fmg130022	-	-	0	+++，30%	0.546458
H9	114	53	F	Breast	Invasive ductal caicinoma	T2N0M0	3	IIA	Malignant	Fmg130022	-	-	0	+++，30%	3.83357
H10	115	44	F	Breast	Invasive ductal caicinoma	T2N0M0	3	IIA	Malignant	Fmg041151	-	-	0	+++，90%	0.177478
H11	116	44	F	Breast	Invasive ductal caicinoma	T2N0M0	3	IIA	Malignant	Fmg041151	-	-	0	+++，90%	0.100232
H12	117	44	F	Breast	Invasive ductal caicinoma	T2N0M0	3	IIA	Malignant	Fmg041151	-	-	0	+++，90%	0.0844791
H13	118	55	F	Breast	Invasive ductal caicinoma	T3N0M0	3	IIB	Malignant	Fmg031085	-	-	0	+++，10%	4.55039
H14	119	55	F	Breast	Invasive ductal caicinoma	T3N0M0	3	IIB	Malignant	Fmg031085	-	-	0	+++，10%	3.2404
H15	120	55	F	Breast	Invasive ductal caicinoma	T3N0M0	3	IIB	Malignant	Fmg031085	-	-	0	+++，10%	2.20959
I1	121	40	F	Breast	Invasive ductal caicinoma	T2N1M0	3	IIB	Malignant	Fmg060819	-	-	0	+++，30%	0
I2	122	40	F	Breast	Invasive ductal caicinoma	T2N1M0	3	IIB	Malignant	Fmg060819	-	+	0	+++，30%	0.125719
I3	123	40	F	Breast	Invasive ductal caicinoma	T2N1M0	3	IIB	Malignant	Fmg060819	-	-	0	+++，30%	0.0134898
I4	124	42	F	Breast	Invasive ductal caicinoma	T3N0M0	3	IIB	Malignant	Fmg032029	-	-	0	+++，70%	0.183802
I5	125	42	F	Breast	Invasive ductal caicinoma	T3N0M0	3	IIB	Malignant	Fmg032029	-	-	0	+++，70%	0.189656
I6	126	42	F	Breast	Invasive ductal caicinoma	T3N0M0	3	IIB	Malignant	Fmg032029	-	-	0	+++，70%	0.449801
I7	127	52	F	Breast	Invasive ductal caicinoma	T2N0M0	3	IIA	Malignant	Fmg021163	-	-	0	+++，60%	0.0144265
I8	128	52	F	Breast	Invasive ductal caicinoma	T2N0M0	3	IIA	Malignant	Fmg021163	-	-	0	+++，60%	0.145589
I9	129	52	F	Breast	Invasive ductal caicinoma	T2N0M0	3	IIA	Malignant	Fmg021163	-	-	0	+++，60%	0.00604394
I10	130	34	F	Breast	Invasive ductal caicinoma	T2N0M0	3	IIA	Malignant	Fmg110075	-	-	1+	+++，40%	0.0776548
I11	131	34	F	Breast	Invasive ductal caicinoma	T2N0M0	3	IIA	Malignant	Fmg110075	-	-	1+	+++，40%	0.161483
I12	132	34	F	Breast	Invasive ductal caicinoma (sparse)	T2N0M0	3	IIA	Malignant	Fmg110075	-	-	1+	+++，40%	0.250535
I13	133	51	F	Breast	Invasive ductal caicinoma	T2N0M0	3	IIA	Malignant	Fmg040155	-	-	0	+++，60%	0.196399
I14	134	51	F	Breast	Invasive ductal caicinoma	T2N0M0	3	IIA	Malignant	Fmg040155	-	-	0	+++，60%	0.13458
I15	135	51	F	Breast	Invasive ductal caicinoma	T2N0M0	3	IIA	Malignant	Fmg040155	-	-	0	+++，60%	0.0390841
J1	136	39	F	Breast	Invasive ductal caicinoma	T4N2M0	3	IIIB	Malignant	Fmg060154	-	-	0	+++，90%	0.396142
J2	137	39	F	Breast	Invasive ductal caicinoma	T4N2M0	3	IIIB	Malignant	Fmg060154	-	-	0	+++，90%	0.104408
J3	138	39	F	Breast	Invasive ductal caicinoma	T4N2M0	3	IIIB	Malignant	Fmg060154	-	-	0	+++，90%	2.06801
J4	139	46	F	Breast	Invasive ductal caicinoma	T3N1M0	3	IIIA	Malignant	Fmg140115	-	-	0	+，5%	0.00563317
J5	140	46	F	Breast	Invasive ductal caicinoma	T3N1M0	3	IIIA	Malignant	Fmg140115	-	-	0	+，5%	x
J6	141	46	F	Breast	Invasive ductal caicinoma	T3N1M0	3	IIIA	Malignant	Fmg140115	-	-	0	+，5%	0.0224442
J7	142	51	F	Breast	Invasive ductal caicinoma	T2N0M0	3	IIA	Malignant	Fmg020465	-	-	0	+++，30%	4.69823
J8	143	51	F	Breast	Invasive ductal caicinoma	T2N0M0	3	IIA	Malignant	Fmg020465	-	-	0	+++，30%	0.610522
J9	144	51	F	Breast	Invasive ductal caicinoma (sparse)	T2N0M0	3	IIA	Malignant	Fmg020465	-	-	0	+++，30%	4.20075
J10	145	38	F	Breast	Invasive ductal caicinoma	T3N0M0	3	IIB	Malignant	Fmg040157	-	-	0	+++，80%	7.623
J11	146	38	F	Breast	Invasive ductal caicinoma (sparse)	T3N0M0	3	IIB	Malignant	Fmg040157	-	-	0	+++，80%	5.62027
J12	147	38	F	Breast	Invasive ductal caicinoma	T3N0M0	3	IIB	Malignant	Fmg040157	-	-	0	+++，80%	7.76267
J13	148	52	F	Breast	Invasive ductal caicinoma	T3N3M0	3	IIIC	Malignant	Fmg060323	+	-	0	+++，60%	19.1214
J14	149	52	F	Breast	Invasive ductal caicinoma	T3N3M0	3	IIIC	Malignant	Fmg060323	+	-	0	+++，60%	16.3427
J15	150	52	F	Breast	Invasive ductal caicinoma	T3N3M0	3	IIIC	Malignant	Fmg060323	+	-	0	+++，60%	10.4567
